# Supplementary material for: Quantitative proteomic analysis of host—pathogen interactions: a study of Acinetobacter baumannii responses to host airways
Source: BMC Genomics. 2015 May 30;16(1):422. doi: 10.1186/s12864-015-1608-z (PMC4449591; doi:10.1186/s12864-015-1608-z)
Supplement: Additional file 5: — Protein identification data. Excel workbook containing 2 worksheets with the complete report for the proteins in both models exported from Protein Pilot software. [file 12864_2015_1608_MOESM5_ESM.xlsx]

## Sheet: BALF model
GenBank Accession number	N	Unused	Total	%Cov	%Cov(50)	%Cov(95)	Accession #	Name	Peptides(95%)	115:114	PVal 115:114	116:114	PVal 116:114	117:114	PVal 117:114
AIS04838.1	1	149	149	86.53	81.11	80.65	gi|692328637	molecular chaperone DnaK	207	0.724436	0.538708	0.177011	9.14939e-11	0.239883	2.60312e-11
AIS05080.1	2	128.33	128.33	90.82	67.84	64.54	gi|692328879	DNA-directed RNA polymerase subunit beta	89	0.260615	1.74245e-07	0.285759	0.331279	1.04713	0.0274545
AIS05610.1	3	113.51	113.51	95.37	79.63	78.93	gi|692329409	elongation factor G	133	0.751623	0.241151	0.260615	0.674431	0.625173	0.154948
AIS05073.1	4	0	109.49	99.24	92.93	91.16	gi|692328872	elongation factor Tu	198
AIS05611.1	4	109.49	109.49	99.24	92.93	91.16	gi|692329410	elongation factor Tu	198	0.343558	0.00220278	0.288403	0.192967	0.625173	0.319507
AIS06322.1	5	104.48	104.48	91.56	78.64	78.64	gi|692330121	30S ribosomal protein S1	114	0.77983	0.711283	0.285759	0.000153783	0.465586	0.00340587
AIS05081.1	6	101.65	101.65	85.11	52.9	50.25	gi|692328880	DNA-directed RNA polymerase subunit beta'	69	0.104713	0	0.296483	0.115219	0.928966	0.0877127
AIS08191.1	7	95.45	95.45	83.65	63.43	60.66	gi|692331990	pyruvate dehydrogenase	67	0.359749	1.77138e-06	0.15417	4.00669e-07	0.260615	4.90277e-11
AIS06989.1	8	94.22	94.22	89.99	68.26	64.05	gi|692330788	bifunctional aconitate hydratase 2/2-methylisocitrate dehydratase	60	0.636796	0.124591	0.0972747	1.66726e-10	0.237684	7.5603e-09
AIS07524.1	9	92.45	92.45	93.57	81.99	79.6	gi|692331323	molecular chaperone GroEL	174	0.879023	0.624454	0.151356	2.29944e-08	0.169044	3.45616e-10
AIS07545.1	10	88.54	88.54	79	51.58	49.63	gi|692331344	carbamoyl phosphate synthase large subunit	54	0.505825	0.0855274	0.192309	0.000994784	0.420727	6.31341e-06
AIS07562.1	11	81.14	81.14	79.18	54.44	54.44	gi|692331361	2-oxoglutarate dehydrogenase	58	0.199526	4.8111e-09	0.214783	0.191539	0.809096	0.333331
AIS05873.1	12	80.83	80.83	92.08	66.82	60.77	gi|692329672	protein disaggregation chaperone	59	0.496592	0.119965	0.591562	0.0581925	2.48886	1.78043e-10
AIS07371.1	13	79.15	79.15	92.08	70.74	68.59	gi|692331170	isocitrate dehydrogenase	55	0.293765	0.00371441	0.152757	1.0529e-05	0.660693	0.0479994
AIS05263.1	14	77.13	77.13	91.22	82.21	82.21	gi|692329062	trigger factor	101	1.25893	0.028353	0.267917	0.0327972	0.679204	0.63952
AIS07440.1	15	76	76	75.8	52.47	51.92	gi|692331239	phosphoribosylformylglycinamidine synthase	51	0.981748	0.951148	1.03753	0.838493	1.01859	0.465246
AIS05089.1	16	75.54	75.54	94.84	68.54	68.54	gi|692328888	heat shock protein 90	56	0.515229	0.0668646	0.218776	5.27873e-06	0.325087	9.48239e-07
AIS07865.1	17	74.13	74.13	96.34	92.99	92.99	gi|692331664	malate dehydrogenase	88	0.465586	0.0397559	0.224905	0.00802957	0.387258	0.0285932
AIS07024.1	18	66.33	66.33	79.55	55.05	54.04	gi|692330823	phosphoenolpyruvate synthase	57	0.192309	6.61639e-05	0.258226	0.105272	0.92045	0.587925
AIS05098.1	19	64.83	64.83	78.8	60.81	57.46	gi|692328897	multifunctional fatty acid oxidation complex subunit alpha	39	0.288403	2.96154e-06	0.283139	0.0860942	0.744732	0.659963
AIS07183.1	20	62.94	62.94	91.75	87.63	86.25	gi|692330982	elongation factor Ts	72	1.10662	0.0680788	0.143219	2.85556e-07	0.325087	2.84462e-06
AIS07559.1	21	62.04	62.04	97.68	79.9	72.42	gi|692331358	succinyl-CoA synthetase subunit beta	89	0.413047	0.0352129	0.158489	0.00460312	0.580764	0.00874911
AIS07199.1	22	61.43	61.43	89.95	72.09	68.12	gi|692330998	malic enzyme	41	0.461318	0.0407546	0.177011	0.00280605	0.366438	0.00910302
AIS07393.1	23	59.97	59.97	89.48	74.85	72.78	gi|692331192	glyceraldehyde-3-phosphate dehydrogenase	45	0.737904	0.0416081	0.210863	0.000248653	0.60256	0.00329528
AIS07561.1	24	59.86	59.86	84.42	71.61	70.6	gi|692331360	dihydrolipoamide succinyltransferase	52	0.679204	0.783222	0.251189	0.00145156	0.487529	0.0013617
AIS04975.1	25	57.16	57.16	96.98	90.3	89.87	gi|692328774	ATP synthase F0F1 subunit beta	55	0.505825	0.0836066	0.270396	0.00796233	1.04713	0.116462
AIS07529.1	26	56.35	56.35	89.67	64.43	64.43	gi|692331328	phosphoenolpyruvate carboxykinase	42	2.22844	2.88822e-07	0.383707	0.793552	0.679204	0.356163
AIS05150.1	27	56.28	56.28	79.05	51.94	51.94	gi|692328949	polynucleotide phosphorylase/polyadenylase	34	0.539511	0.00813876	0.212814	0.00149109	0.398107	0.000164404
AIS07280.1	28	55.33	55.33	76.5	72.06	72.06	gi|692331079	beta-lactamase	51	0.394457	0.81267	0.510505	0.00030901	1.20226	0.0110879
AIS08184.1	29	55.25	55.25	90.16	78.89	76.02	gi|692331983	inosine-5-monophosphate dehydrogenase	36	0.519996	0.176137	0.203236	0.00720744	0.737904	0.876659
AIS07076.1	30	54.08	54.08	87.08	68.54	68.54	gi|692330875	protein CsuA/B	92	1.8197	0.246241	0.285759	0.189263	0.0847227	0.0153834
AIS05891.1	31	54	54	95.72	90.91	90.91	gi|692329690	alkyl hydroperoxide reductase	88	0.301995	0.0636116	0.501187	0.958883	0.619441	0.907775
AIS07167.1	32	52.12	52.12	74.58	61.39	54.68	gi|692330966	serine hydroxymethyltransferase	34	0.409261	0.067111	0.237684	0.00124	0.539511	0.00569184
AIS07558.1	33	52.06	52.06	83.45	69.93	69.93	gi|692331357	succinyl-CoA synthetase subunit alpha	73	0.474242	0.865936	0.267917	0.447521	0.444631	0.049089
AIS04973.1	34	51.28	51.28	71.21	52.92	50.97	gi|692328772	ATP F0F1 synthase subunit alpha	45	0.519996	0.379185	0.258226	0.0652688	0.809096	0.0546603
AIS07209.1	35	50.28	50.28	83.44	63.91	63.69	gi|692331008	glutamine synthetase	39	0.420727	0.230571	0.177011	0.000141245	0.244343	0.000104293
AIS07560.1	36	50.25	50.25	86.58	69.18	68.97	gi|692331359	dihydrolipoamide dehydrogenase	58	0.564937	0.37803	0.248886	0.148685	0.501187	0.0214512
AIS05362.1	37	50.2	50.2	73.14	47.79	44.77	gi|692329161	phenylalanine--tRNA ligase	32	1.33045	0.0573709	0.334195	0.727599	0.744732	0.675598
AIS04952.1	38	50.14	50.14	90.04	75.67	67.62	gi|692328751	GMP synthase	27	0.30761	2.77226e-05	0.205116	0.161455	0.704693	0.0642134
AIS05306.1	39	49.67	49.67	76.66	45.08	43.14	gi|692329105	leucyl-tRNA synthetase	28	0.390841	0.028852	0.313329	0.0158953	0.394457	0.00559985
AIS07184.1	40	49.42	49.42	94.4	78.4	76.4	gi|692330983	30S ribosomal protein S2	67	5.01187	0.145552	0.847227	0.786631	4.9204	0.0835915
AIS07896.1	41	48.87	48.87	88.36	75.82	72.54	gi|692331695	DNA-directed RNA polymerase subunit alpha	40	0.981748	0.00382306	0.190546	9.09641e-05	0.529663	0.341279
AIS08066.1	42	47.84	47.84	79.67	47.7	44.63	gi|692331865	RNA-binding protein	34	0.515229	0.15554	0.293765	0.0905419	0.831764	0.28738
AIS07567.1	43	47.8	47.8	85.85	62.26	60.14	gi|692331366	type II citrate synthase	43	0.224905	0.00226528	0.246604	0.117128	0.717794	0.678074
AIS05127.1	44	46.83	46.83	85.21	40.27	40.27	gi|692328926	translation initiation factor IF-2	29	1.09648	0.980086	0.291072	0.0648437	0.691831	0.682917
AIS05747.1	45	46.51	46.51	84.68	62.87	61.49	gi|692329546	lysyl-tRNA synthetase	32	1.43219	0.0024852	0.519996	0.133981	1.23595	0.0114476
AIS05126.1	46	45.91	45.91	83.4	60.93	58.7	gi|692328925	transcription elongation factor NusA	38	1.05682	0.423575	0.353183	0.224099	1.31826	0.0699346
AIS07962.1	47	45.02	45.02	81.86	53.41	49.78	gi|692331761	glycine-tRNA synthetase subunit beta	29	1.01859	0.919405	0.972747	0.29801	0.954993	0.714489
AIS07564.1	48	44.78	44.78	77.41	59.57	54.5	gi|692331363	fumarate reductase	32	0.554626	0.0272121	0.147231	5.67822e-05	0.398107	0.00185285
AIS05446.1	49	44.35	44.35	69.07	37.08	35.17	gi|692329245	ribonucleotide-diphosphate reductase subunit alpha	25	0.954993	0.197081	1.7378	0.0393255	4.44631	4.50317e-05
AIS05862.1	50	44.01	44.01	73.45	37.4	37.4	gi|692329661	alanyl-tRNA synthetase	25	0.636796	0.113338	0.17378	0.000140386	0.554626	0.10101
AIS05364.1	51	43.91	43.91	98.34	65.17	55.92	gi|692329163	hypothetical protein	25	0.608135	0.244793	0.235505	0.008712	0.946237	0.82547
AIS07787.1	52	43.9	43.9	84.29	53.04	49.83	gi|692331586	aspartyl-tRNA synthetase	23	1.04713	0.30594	0.190546	0.513763	1.39316	0.00925223
AIS07285.1	53	43.68	43.68	80.48	72.77	72.77	gi|692331084	peptidase	29	4.57088	1.1516e-06	1.25893	0.00032552	4.36516	3.32735e-06
AIS05310.1	54	43.11	43.11	82.54	53.85	53.85	gi|692329109	ketol-acid reductoisomerase	37	0.310456	0.0266006	0.16293	0.022186	0.870964	0.344167
AIS07996.1	55	42.98	42.98	86.59	72.2	71.22	gi|692331795	3-phosphoglycerate dehydrogenase	35	0.376704	0.0164575	0.210863	0.00099461	0.809096	0.171129
AIS07885.1	56	42.84	42.84	62	43.74	38.88	gi|692331684	oligopeptidase A	25	0.483059	0.000629059	0.205116	0.0523315	1.10662	0.0416999
AIS05077.1	57	42.54	42.54	98.7	87.45	87.45	gi|692328876	50S ribosomal protein L1	51	3.40408	2.67543e-08	0.141906	0.0139229	0.963829	0.0790407
AIS04850.1	58	42.44	42.44	62.43	34.92	34.92	gi|692328649	isoleucine--tRNA ligase	26	0.277971	0.00057595	0.505825	0.719372	1	0.502983
AIS05814.1	59	42.03	42.03	89.49	64.88	64.88	gi|692329613	argininosuccinate synthase	33	1.09648	0.0129995	0.21677	0.164082	0.277971	0.00316657
ACV72170.1	60	41.92	41.92	88	74.91	74.91	gi|258445197	OXA-24 class D beta-lactamase	29	0.487529	0.0590128	0.283139	0.193855	0.824138	0.587189
AIS07684.1	61	41.46	41.46	86.91	62.58	61.15	gi|692331483	glutamyl-tRNA amidotransferase	26	0.376704	0.0626322	0.288403	0.0486029	0.597035	0.0154519
AIS07599.1	62	40.65	40.65	77.58	31.28	29.3	gi|692331398	valyl-tRNA synthetase	21	0.167494	9.13036e-06	0.444631	0.41681	0.461318	0.000297534
AIS07909.1	63	40.51	40.51	91.01	78.09	74.72	gi|692331708	50S ribosomal protein L5	29	7.17794	2.17519e-07	0.660693	0.619238	5.34564	3.79982e-06
AIS05756.1	64	40.42	40.42	81.65	48.88	45.13	gi|692329555	isocitrate lyase	27	0.420727	0.467432	0.831764	0.330961	5.05825	1.86104e-05
AIS05079.1	65	40.17	40.19	95.93	92.68	92.68	gi|692328878	50S ribosomal protein L7/L12	83	1.70608	0.373543	0.275423	0.0207441	0.124738	0.00448126
AIS07779.1	66	40.04	40.04	64.5	41.17	41.17	gi|692331578	acyl-CoA dehydrogenase	22	0.409261	0.115244	0.613762	0.653128	1.10662	0.035757
AIS07482.1	67	40	40	88.39	79.03	79.03	gi|692331281	electron transfer flavoprotein subunit beta	45	1.78649	0.175489	0.440555	0.376909	3.10456	0.0836456
AIS05779.1	68	39.97	39.97	77.63	38.2	36.59	gi|692329578	peptidase	21	0.519996	0.0423486	0.570164	0.76747	0.972747	0.426885
AIS04798.1	69	38.71	38.71	86.59	61.46	59.27	gi|692328597	tyrosyl-tRNA synthetase	25	0.831764	0.370366	0.260615	0.00225895	0.862979	0.472028
AIS06900.1	70	38.04	38.04	89.47	55.04	55.04	gi|692330699	acetyl-CoA carboxylase	35	0.416869	0.00100082	0.165959	0.00645691	0.544503	0.0265234
AIS05457.1	71	38	38	72.37	36.8	35.46	gi|692329256	NADH dehydrogenase	22	0.717794	0.000613696	0.12942	3.99685e-06	0.251189	4.19862e-08
AIS06295.1	72	37.95	37.95	82.03	73.91	70.43	gi|692330094	fructose-1,6-bisphosphate aldolase	29	0.524807	0.930527	0.175388	0.000647826	0.387258	0.000962201
AIS04960.1	73	37.84	37.84	83.39	47.65	41.95	gi|692328759	arginine--tRNA ligase	22	0.465586	0.0194688	0.190546	0.0153184	0.591562	0.0163347
AIS06296.1	74	37.82	37.82	82.8	54.59	54.59	gi|692330095	peptidylprolyl isomerase	23	0.672977	0.373513	0.580764	0.490328	1.09648	0.821665
AIS04907.1	75	37.53	37.53	84.91	38.71	35.48	gi|692328706	aconitate hydratase	20	0.591562	0.0921033	0.401791	0.0979569	0.487529	0.00237095
AIS06727.1	76	36.42	36.42	79.02	59.44	58.04	gi|692330526	enolase	43	0.524807	0.814335	0.21677	0.0989837	0.879023	0.313686
AIS07400.1	77	36.37	36.37	76.4	50.36	48.91	gi|692331199	aspartate aminotransferase	36	0.554626	0.566781	0.190546	0.762645	1.34276	0.00777335
AIS08267.1	78	36.18	36.78	75.98	45.7	44.14	gi|692332066	histidine ammonia-lyase	21	0.642688	0.107592	0.1	9.01878e-05	0.0870964	2.3118e-06
AIS05606.1	79	36.18	36.18	78.48	59.9	59.66	gi|692329405	3-oxoacyl-ACP synthase	41	0.394457	0.0905088	0.20893	0.00112821	0.444631	0.000442326
AIS06269.1	80	36	36	72.51	50.91	49.09	gi|692330068	transketolase	23	0.448745	0.255843	0.49204	0.350292	0.794328	0.206129
AIS07906.1	81	35.71	35.71	93.79	86.44	83.62	gi|692331705	50S ribosomal protein L6	28	5.34564	6.87697e-05	0.405509	0.260562	3.25087	0.0181335
AIS05033.1	82	35.4	35.4	73.59	46.99	45.44	gi|692328832	phosphoglyceromutase	20	0.258226	0.02041	0.212814	0.0435315	0.895365	0.90002
AIS07737.1	83	35.1	35.1	83.43	53.09	51.69	gi|692331536	membrane protein	29	1.51356	0.0154519	0.474242	0.892128	3.69828	0.0574626
AIS08139.1	84	35	35	75.69	50.46	50.46	gi|692331938	monoamine oxidase	18	0.564937	0.0391161	0.180302	0.0187966	0.496592	0.00220018
AIS04894.1	85	34.99	34.99	82.13	72.85	70.79	gi|692328693	nucleotidyl transferase	50	0.376704	0.313096	0.310456	0.180223	0.870964	0.367111
AIS07114.1	86	34.78	35.55	80.9	46	45.42	gi|692330913	amidophosphoribosyltransferase	18	0.630957	0.0597608	0.218776	0.0198738	0.564937	0.0630647
AIS07046.1	87	34.76	34.76	79.39	50.57	49.43	gi|692330845	phosphoribosylaminoimidazolecarboxamide formyltransferase	20	0.981748	0.99395	0.401791	0.484076	0.737904	0.0687501
AIS07897.1	88	34.59	34.59	94.23	59.62	59.62	gi|692331696	30S ribosomal protein S4	21	4.65586	0.100337	0.275423	0.421116	4.44631	0.134838
AIS07920.1	89	34.57	34.57	99.5	73	70	gi|692331719	50S ribosomal protein L4	21	9.0365	0.0642286	0.510505	0.843157	8.24138	0.0226871
AIS06953.1	90	34.36	34.45	61.87	29.95	29.03	gi|692330752	aminopeptidase N	20	0.390841	0.02269	0.277971	0.853009	1.02802	0.504309
AIS07978.1	91	34.21	34.21	75.89	47.75	47.75	gi|692331777	glutamate dehydrogenase	35	0.717794	0.307332	0.152757	0.000196296	0.16293	7.32449e-07
AIS05985.1	92	34.09	34.09	79.76	47.12	42.23	gi|692329784	acetyl-CoA carboxylase	19	0.440555	0.407592	0.398107	0.691516	0.353183	0.0529392
AIS07715.1	93	34.05	34.05	78.46	50.61	42.73	gi|692331514	proline--tRNA ligase	20	0.625173	0.942935	0.369828	0.500227	0.698232	0.0938572
AIS05289.1	94	34.05	34.05	85.35	61.86	59.53	gi|692329088	histidyl-tRNA synthase	17	0.461318	0.313318	0.316228	0.523621	0.717794	0.462209
AIS06268.1	95	34.03	34.03	80.15	56.19	56.19	gi|692330067	S-adenosylmethionine synthetase	21	0.744732	0.00786779	0.444631	0.608704	0.672977	0.638422
AIS06293.1	96	32.84	32.84	86.84	55.95	55.95	gi|692330092	phosphoglycerate kinase	21	0.57544	0.776481	0.180302	0.000145232	0.436516	0.10627
AIS07195.1	97	32.65	32.65	59.35	47.39	42.17	gi|692330994	adenosylhomocysteinase	23	0.501187	0.00173464	0.120226	8.92875e-05	0.263027	3.98279e-05
AIS07941.1	98	32.6	32.6	91.55	72.77	72.77	gi|692331740	toluene tolerance protein	28	0.394457	0.40234	0.21677	0.844564	1.72187	0.000336761
AIS08279.1	99	32.42	32.42	77.21	60.68	56.13	gi|692332078	4-hydroxyphenylpyruvate dioxygenase	21	0.77983	0.353407	0.0963829	0.000712653	0.474242	0.617997
AIS06875.1	100	32.32	32.61	76.72	66.59	63.36	gi|692330674	fumarate hydratase	32	0.544503	0.348976	15.417	0.000966292	22.4905	0.000820838
AIS05078.1	101	31.99	31.99	94.64	83.33	83.33	gi|692328877	50S ribosomal protein L10	46	2.35505	0.530677	0.218776	0.0660337	0.613762	0.366443
AIS05530.1	102	31.56	31.56	94.62	61.39	60.76	gi|692329329	ribose-phosphate pyrophosphokinase	34	0.691831	0.520136	0.1	1.9037e-07	0.444631	0.00472441
AIS05480.1	103	31.47	31.47	71.91	30.42	28.53	gi|692329279	methionine--tRNA ligase	16	0.765597	0.75554	0.235505	0.0343146	0.380189	0.00493206
AIS07031.1	104	31.34	31.34	98.43	91.34	86.61	gi|692330830	30S ribosomal protein S6	23	3.56451	0.00419864	0.765597	0.166606	6.48634	7.45546e-05
AIS06330.1	105	31.11	31.11	61.03	35.37	29.4	gi|692330129	malate synthase	16	0.353183	0.0677749	1.27057	0.00108279	2.22844	0.0160108
AIS07333.1	106	30.96	30.96	65.8	43.72	41.77	gi|692331132	adenylosuccinate lyase	29	1.08643	0.905377	0.131826	0.00718665	0.794328	0.0692519
AIS08190.1	107	30.86	30.86	70.76	37.88	32.27	gi|692331989	dihydrolipoamide acetyltransferase	25	0.717794	0.788714	0.140605	3.31569e-06	0.401791	0.00120852
AIS05772.1	108	30.85	30.86	94.47	83.87	80.18	gi|692329571	adenylate kinase	33	0.765597	0.371197	0.376704	0.0472135	0.928966	0.853294
AIS07921.1	109	30.71	30.71	95.28	67.92	64.15	gi|692331720	50S ribosomal protein L3	35	5.7544	0.144066	0.554626	0.725675	4.48745	0.179465
AIS06751.1	110	30.67	30.67	63.43	24.92	21.65	gi|692330550	peptidase M16	16	0.293765	0.00682843	0.231206	0.524308	1.15878	0.0450876
AIS07345.1	111	30.23	31.35	70.02	40.04	40.04	gi|692331144	diaminobutyrate--2-oxoglutarate aminotransferase	28	0.316228	0.938317	0.316228	0.389294	1.72187	0.000609177
AIS06729.1	112	30.09	30.09	74.68	41.1	41.1	gi|692330528	CTP synthetase	18	1.08643	0.0220649	0.285759	0.200616	0.691831	0.404865
AIS05352.1	113	30.01	30.01	69.22	35.78	33.28	gi|692329151	threonyl-tRNA synthetase	18	0.0946237	9.41742e-07	0.698232	0.496864	0.772681	0.155685
AIS05265.1	114	29.66	29.66	73.91	46.22	46.22	gi|692329064	Clp protease ClpX	16	1.51356	0.0242645	0.887156	0.206592	2.35505	0.00218086
AIS07919.1	115	29.5	29.96	93.4	87.74	79.25	gi|692331718	50S ribosomal protein L23	21	1.77011	0.0432358	0.267917	0.0165889	0.954993	0.91006
AIS06361.1	116	29.44	29.44	80.25	52.1	43.21	gi|692330160	cysteine desulfurase	17	0.660693	0.66373	0.744732	0.489631	2.03236	0.0104613
AIS05284.1	117	29.1	29.1	96.5	86.71	81.12	gi|692329083	nucleoside diphosphate kinase	33	0.672977	0.34332	0.190546	0.101664	0.469894	0.163611
AIS06968.1	118	29.06	29.06	97.04	91.12	89.35	gi|692330767	cyclophilin	51	0.801678	0.0621257	0.366438	0.259596	0.990832	0.235482
AIS07910.1	119	28.79	28.79	94.29	92.38	86.67	gi|692331709	50S ribosomal protein L24	26	1.10662	0.67405	0.148594	0.00543867	0.529663	0.0120166
AIS04897.1	120	28.77	28.77	84.32	62.43	57.69	gi|692328696	UDP-galactose-4-epimerase	28	0.519996	0.194515	0.428549	0.64554	0.937562	0.249961
AIS05609.1	121	28.7	28.7	92.95	63.46	62.82	gi|692329408	30S ribosomal protein S7	29	9.90832	8.94897e-05	0.698232	0.817394	10	2.73119e-06
AIS07582.1	122	28.67	28.67	89.36	50.59	47.75	gi|692331381	seryl-tRNA synthetase	16	0.654636	0.524713	0.180302	0.0171396	0.398107	0.0547152
AIS06129.1	123	28.23	28.23	61.66	31.18	30.34	gi|692329928	hydroperoxidase	22	0.263027	3.84641e-05	0.158489	0.00512169	0.0428549	3.72827e-10
AIS05626.1	124	28.04	28.04	76.5	68.2	68.2	gi|692329425	membrane protein	21	0.474242	0.158716	0.325087	0.0600144	1.14815	0.179143
AIS07343.1	125	28.03	28.03	61.55	51.89	51.68	gi|692331142	aldehyde dehydrogenase	14	0.608135	0.000957857	0.15417	3.78131e-05	0.0928966	7.66109e-06
AIS05215.1	126	28	28.28	80.38	59.41	54.57	gi|692329014	aspartate-semialdehyde dehydrogenase	19	0.253513	0.0375584	0.380189	0.680672	1.31826	0.00516473
AIS07428.1	127	27.79	27.79	75.09	61.17	61.17	gi|692331227	2,3,4,5-tetrahydropyridine-2,6-carboxylate N-succinyltransferase	31	0.432514	0.0510749	0.21677	0.0486004	0.37325	0.0083816
AIS07294.1	128	27.7	27.7	62.73	36.35	36.35	gi|692331093	enterobactin synthase subunit E	17	1.36773	0.28371	10.4713	0.00833298	10.7647	0.0396436
AIS05865.1	129	27.67	27.67	68.79	37.36	33.26	gi|692329664	adenylosuccinate synthetase	24	0.765597	0.310832	0.218776	0.143515	1.34276	0.413842
AIS05268.1	130	27.47	27.47	72.64	47.83	46.06	gi|692329067	fumarate hydratase	19	0.946237	0.459837	0.103753	1.15772e-05	0.167494	5.19083e-06
AIS08069.1	131	27.36	27.36	78.77	53.57	50.99	gi|692331868	acetyl-CoA hydrolase	20	2.05116	0.00796114	0.586138	0.153354	3.22107	2.18776e-05
AIS07907.1	132	27.31	27.31	97.71	78.63	78.63	gi|692331706	30S ribosomal protein S8	26	7.51623	0.00715751	0.428549	0.0140771	5.86138	0.000592802
AIS04903.1	133	27.17	27.17	84.16	68.81	55.45	gi|692328702	aromatic amino acid aminotransferase	16	0.390841	0.235345	0.135519	0.0840987	0.597035	0.0127923
AIS06658.1	134	26.79	26.79	66.3	58.7	58.7	gi|692330457	alpha/beta hydrolase	14	0.0903649	0.00102879	0.591562	0.536854	0.369828	0.00363299
AIS06984.1	135	26.71	26.71	79.92	67.8	65.15	gi|692330783	signal peptide protein	22	0.529663	0.701063	6.30957	0.0863103	9.12011	0.0368196
AIS08195.1	136	26.4	26.4	93.09	60.87	54.48	gi|692331994	cell division protein FtsZ	17	4.61318	0.000562056	10.666	2.45718e-05	11.3763	3.95366e-05
AIS05187.1	137	26.09	26.09	68.56	23.24	23.24	gi|692328986	ribonuclease E	15	1.10662	0.0936847	0.187068	0.0589748	0.765597	0.201613
AIS05841.1	138	26.03	26.03	76.89	50.85	50.12	gi|692329640	acetylornithine aminotransferase	15	0.895365	0.608078	1.04713	0.288097	0.954993	0.973493
AIS08062.1	139	26.02	26.02	83	37.79	37.79	gi|692331861	ABC transporter ATP-binding protein	17	1.7378	0.0378991	1.22462	0.432666	3.40408	0.00105893
AIS04961.1	140	26	26	65.84	36.11	36.11	gi|692328760	malate dehydrogenase	15	0.452898	0.0380908	0.49204	0.100091	0.265461	0.000105803
AIS05448.1	141	26	26	83.19	63.45	60.92	gi|692329247	chemotaxis protein CheY	19	0.510505	0.455275	0.349945	0.592546	1.65959	0.0654119
AIS07800.1	142	25.91	25.91	66.23	47.73	47.73	gi|692331599	glutamine-synthetase adenylyltransferase	14	0.847227	0.109491	0.717794	0.622994	0.990832	0.8386
AIS05622.1	143	25.86	25.86	82.59	61.48	61.48	gi|692329421	cell division inhibitor MinD	18	1.6293	8.85083e-05	0.981748	0.0133727	2.35505	5.18089e-05
AIS05076.1	144	25.48	25.48	84.51	64.79	59.86	gi|692328875	50S ribosomal protein L11	29	1.40605	0.00979669	0.0954993	0.0976894	0.30761	0.00871942
AIS07047.1	145	25.44	25.44	77.8	48.6	47.9	gi|692330846	phosphoribosylamine--glycine ligase	18	0.30761	0.076671	0.452898	0.226351	1.14815	0.546048
AIS05288.1	146	25.22	25.22	79.78	56.33	46.63	gi|692329087	4-hydroxy-3-methylbut-2-en-1-yl diphosphat synthase	14	0.903649	0.65426	0.21677	0.152953	0.887156	0.798177
AIS08268.1	147	24.96	24.96	71.33	30.11	27.96	gi|692332067	urocanate hydratase	12	0.744732	0.740361	0.0672977	0.0141277	0.124738	0.00519821
AIS07483.1	148	24.74	24.74	92.77	70.28	67.47	gi|692331282	electron transfer flavoprotein subunit beta	44	0.83946	0.727857	0.57544	0.111008	1.57036	0.0486338
AIS07544.1	149	24.6	24.6	50.4	42.74	42.22	gi|692331343	carbamoyl-phosphate synthase	18	0.564937	0.38725	0.205116	0.0010584	0.559758	0.0728348
AIS05319.1	150	24.46	24.46	62.31	24.4	22.77	gi|692329118	aconitate hydratase	13	0.20893	0.000388337	0.870964	0.0516311	0.704693	0.282629
AIS05300.1	151	24.4	24.4	77.78	50	47.22	gi|692329099	enoyl-ACP reductase	25	0.57544	0.878099	0.244343	0.0315029	0.359749	0.00324924
AIS07033.1	152	24.33	24.33	82.43	74.32	70.27	gi|692330832	50S ribosomal protein L9	34	4.69894	0.000208486	0.30479	0.0126393	2.33346	0.0946846
AIS07136.1	153	24.28	24.28	75.66	28.04	25.66	gi|692330935	3-phosphoshikimate 1-carboxyvinyltransferase	13	0.586138	0.494127	0.405509	0.127515	0.946237	0.803775
AIS08275.1	154	24.15	24.15	64.6	47.36	45.98	gi|692332074	fumarylacetoacetase	17	0.636796	0.0787758	0.203236	0.0307966	0.879023	0.77563
AIS05038.1	155	24.11	24.11	75.73	42.22	42.22	gi|692328837	L-threonine synthase	20	0.436516	0.392512	0.288403	0.132423	0.946237	0.316779
AIS04810.1	156	24.09	24.09	60.47	46.07	45.81	gi|692328609	DNA polymerase III subunit beta	16	0.654636	0.074188	0.192309	0.0586096	0.544503	0.0528908
AIS05887.1	157	0	24.06	71.02	27.26	27.26	gi|692329686	NADH dehydrogenase	12
AIS06200.1	157	24.06	24.06	71.02	27.26	27.26	gi|692329999	NADH dehydrogenase	12	0.666807	0.259729	0.18197	0.831219	0.613762	0.0479967
AIS06962.1	158	24.02	24.02	70.97	45.33	43.14	gi|692330761	aldehyde dehydrogenase	15	0.432514	0.121517	0.239883	0.102799	0.258226	0.00402912
AIS07683.1	159	24.01	24.01	58.94	37.6	28.46	gi|692331482	glutamyl-tRNA amidotransferase	13	0.912011	0.579587	0.260615	0.412318	0.524807	0.309142
AIS06899.1	160	24	24	97.84	90.65	90.65	gi|692330698	acetyl-CoA carboxylase	30	0.691831	0.192543	0.17378	0.0788407	0.428549	0.0924092
AIS05529.1	161	24	24	83.67	68.37	68.37	gi|692329328	50S ribosomal protein L25	26	1.20226	0.534238	0.130617	0.0179673	0.515229	0.245959
AIS06835.1	162	23.45	23.45	75	40.83	37.29	gi|692330634	quinoprotein glucose dehydrogenase	13	0.291072	0.73959	10.0925	0.0830917	5.34564	0.176561
AIS05519.1	163	23.16	23.16	90.98	79.51	75.41	gi|692329318	3-oxoacyl-ACP reductase	34	1.07647	0.441491	0.151356	0.00213556	0.349945	0.00820334
AIS05260.1	164	22.95	22.95	82.12	38.05	32.21	gi|692329059	2-isopropylmalate synthase	11	0.310456	0.034282	0.501187	0.46726	0.711214	0.790365
AIS08075.1	165	22.8	22.8	92.59	67.49	65.02	gi|692331874	1-(5-phosphoribosyl)-5-[(5-phosphoribosylamino)methylideneamino]imidazole-4-carboxamide isomerase	22	0.524807	0.217035	0.183654	0.0278927	0.737904	0.483584
AIS07572.1	166	22.58	22.58	66.08	24.36	20.7	gi|692331371	RNA polymerase sigma factor RpoD	13	1.92309	0.041696	1.51356	0.00137052	3.53183	0.000523415
AIS05097.1	167	22.47	22.47	71.03	49.23	49.23	gi|692328896	3-ketoacyl-CoA thiolase	14	0.346737	0.0495057	0.501187	0.858606	1.20226	0.777369
AIS06385.1	168	22.37	22.37	89.81	71.36	64.56	gi|692330184	siderophore biosynthesis protein	26	1.65959	0.144815	11.1686	0.0148536	27.0396	0.0123104
AIS04974.1	169	22.32	22.32	96.89	60.9	60.55	gi|692328773	ATP F0F1 synthase subunit gamma	14	0.847227	0.282799	0.145881	0.216122	0.717794	0.994631
AIS06861.1	170	22.22	22.22	95.65	82.61	65.22	gi|692330660	ribosome-recycling factor	17	0.409261	0.842109	0.199526	0.0009383	0.737904	0.432931
AIS04978.1	171	22.16	22.16	90.06	90.06	71.27	gi|692328777	glutathione peroxidase	15	0.376704	0.310891	0.928966	0.0605294	1.77011	0.0405994
AIS08313.1	172	22.14	22.15	73.49	27.29	25.17	gi|692332112	phosphoenolpyruvate carboxylase	15	0.328095	0.117581	1.1272	0.200994	1.33045	0.526966
AIS07481.1	173	22.13	22.13	67.37	23.78	22.23	gi|692331280	DNA gyrase subunit A	12	0.0870964	0.0035515	0.636796	0.815201	0.870964	0.557271
AIS07974.1	174	22.13	22.13	77.18	46.53	44.3	gi|692331773	N-succinylarginine dihydrolase	14	0.855067	0.352687	0.242103	0.00982706	0.270396	0.000295812
AIS07091.1	175	22.07	22.07	87.01	85.71	85.71	gi|692330890	hypothetical protein	31	0.0691831	0.0685589	3.63078	1.36609e-06	0.672977	0.861868
AIS06206.1	176	22.03	22.03	63.66	51.55	48.17	gi|692330005	glutaminase	19	1.28233	0.335694	0.077983	0.027882	0.103753	0.00451778
AIS06743.1	177	22	22	73.64	43.55	43.55	gi|692330542	N-acetyl-gamma-glutamyl-phosphate reductase	11	0.570164	0.0909312	0.544503	0.3596	0.636796	0.0869722
AIS07950.1	178	22	22	56.33	39.87	32.28	gi|692331749	coproporphyrinogen III oxidase	11	0.313329	0.00394877	0.229087	0.15199	0.444631	0.00489768
AIS07298.1	179	22	22	76.71	52.8	50	gi|692331097	ferric anguibactin-binding protein	13	0.824138	0.604576	6.25173	0.000988143	12.1339	4.98174e-05
AIS07522.1	180	22	22	72.17	62.78	62.78	gi|692331321	hydrolase	14	0.325087	0.0950472	0.49204	0.0235715	1.58489	0.005927
AIS08150.1	181	22	22	77.2	56.99	56.99	gi|692331949	recombinase RecB	31	1.10662	0.156882	1	0.617228	0.990832	0.937221
AIS06365.1	182	22	22	96.67	76.67	76.67	gi|692330164	transcriptional regulator HU subunit alpha	31	0.862979	0.760751	0.428549	0.228279	0.912011	0.563918
AIS08255.1	183	21.89	21.89	96.79	83.97	83.97	gi|692332054	6,7-dimethyl-8-ribityllumazine synthase	22	1.75388	0.338916	0.366438	0.734239	1.09648	0.610389
AIS07902.1	184	21.86	21.86	86.3	60.96	60.96	gi|692331701	50S ribosomal protein L15	16	5.05825	0.000124803	0.428549	0.0188126	3.22107	0.00319713
AIS05367.1	185	21.73	21.73	86.08	61.54	57.88	gi|692329166	exopolyphosphatase	20	2.01372	5.78276e-05	0.291072	0.580739	0.758578	0.858785
AIS07546.1	186	21.63	21.63	98.1	79.11	79.11	gi|692331345	transcription elongation factor GreA	14	0.554626	0.353328	0.212814	0.00368176	0.420727	0.1289
AIS05983.1	187	21.26	21.26	80.97	57.84	57.84	gi|692329782	hypothetical protein	14	0.83946	0.301508	0.903649	0.591356	0.981748	0.489833
AIS05861.1	188	21.2	21.2	78.64	46.71	41.78	gi|692329660	aspartate kinase	15	0.937562	0.300795	0.21677	0.502123	1.1272	0.335917
AIS05431.1	189	21.14	21.14	79.25	42.94	42.94	gi|692329230	5-methyltetrahydropteroyltriglutamate--homocysteine methyltransferase	12	1.58489	0.103064	0.432514	0.553584	1.20226	0.479994
AIS06377.1	190	21.03	21.03	61.66	22.51	20.55	gi|692330176	siderophore achromobactin biosynthesis protein AcsC	10	0.401791	0.296131	9.46237	9.92788e-06	8.70964	0.0175047
AIS07390.1	191	20.94	20.94	79.31	53.2	44.58	gi|692331189	GTPase obg	13	2.58226	0.0245897	0.772681	0.759506	2.1677	0.167018
AIS07764.1	192	20.94	20.94	89.89	73.03	71.54	gi|692331563	tryptophan synthase subunit alpha	13	0.724436	0.054941	0.440555	0.317298	1.52757	0.479164
AIS08183.1	193	20.68	20.68	77.53	37.3	35.28	gi|692331982	phosphoglucosamine mutase	10	1.10662	0.037769	1	0.611142	0.963829	0.504495
AIS07073.1	194	20.62	20.62	77.66	45.05	45.05	gi|692330872	protein CsuC	16	2.18776	0.00283887	0.928966	0.536149	0.10666	0.0019694
AIS07844.1	195	20.58	20.58	92.25	73.24	73.24	gi|692331643	50S ribosomal protein L13	18	5.10505	0.133694	0.457088	0.15084	3.56451	0.0787062
AIS06959.1	196	20.17	20.17	56.67	38.97	37.18	gi|692330758	alcohol dehydrogenase	11	0.954993	0.44384	1.21339	0.451758	0.363078	0.143393
AIS04962.1	197	20.15	20.15	82.03	55.56	47.06	gi|692328761	peroxidase	15	0.912011	0.268887	0.717794	0.0804525	0.990832	0.483009
AIS05518.1	198	20.09	20.09	61.59	47.87	47.87	gi|692329317	ACP S-malonyltransferase	16	0.731139	0.299421	0.214783	0.0494523	0.349945	0.0967089
AIS07203.1	199	20.07	20.07	86.54	74.52	66.83	gi|692331002	superoxide dismutase	26	0.49204	0.0129208	0.113763	0.022343	0.119124	0.0873773
AIS05878.1	200	20.04	20.04	83.43	49.7	49.7	gi|692329677	aspartate carbamoyltransferase	10	0.608135	0.964392	0.322107	0.268377	0.465586	0.0865529
AIS06973.1	201	20.03	20.03	58.67	58	56	gi|692330772	homocysteine methyltransferase	19	0.672977	0.118454	0.49204	0.686595	2.53513	0.0243182
AIS05494.1	202	20.02	20.02	81.24	42.22	38.81	gi|692329293	RNA-binding protein	12	2.07014	0.00148959	0.744732	0.191261	2.208	0.0201576
AIS07065.1	203	20.02	20.02	71.8	29.14	29.14	gi|692330864	aspartate aminotransferase	10	0.0824138	3.80278e-05	0.413047	0.0144598	0.15417	3.5073e-06
AIS07472.1	204	20.01	20.01	56.27	42.34	42.34	gi|692331271	MFS transporter	15	0.847227	0.140723	0.731139	0.28361	0.870964	0.597473
AIS06924.1	205	20.01	20.01	67.48	50.46	38.3	gi|692330723	transaldolase	12	0.359749	0.0917517	0.630957	0.060573	1	0.321144
AIS08198.1	206	20	20	71.43	46.75	46.75	gi|692331997	D-alanine--D-alanine ligase	13	1.03753	0.203185	0.870964	0.917998	1.20226	0.480095
ACV72166.1	207	20	20	75.82	69.93	61.44	gi|258445193	septicolysin	12	0.570164	0.136499	0.316228	0.881783	1.15878	0.0595273
AIS06920.1	208	19.93	19.93	70.19	31.1	29.59	gi|692330719	3-ketoacyl-ACP reductase	13	0.824138	0.164993	0.325087	0.00514898	0.772681	0.043412
AIS04866.1	209	19.66	19.66	86.83	55.12	55.12	gi|692328665	DSBA oxidoreductase	14	2.24905	0.137619	2.26986	0.00142636	3.16228	0.0619082
AIS05280.1	210	19.57	19.57	76.48	22.01	22.01	gi|692329079	peptidase S41	10	0.608135	0.036523	0.794328	0.799003	1.02802	0.784746
AIS08259.1	211	19.39	19.39	61.96	43.74	41.23	gi|692332058	bifunctional N-acetylglucosamine-1-phosphate uridyltransferase/glucosamine-1-phosphate acetyltransferase	12	0.586138	0.0771512	0.387258	0.790054	0.570164	0.0692211
AIS07763.1	212	19.33	19.33	62.42	45.97	45.3	gi|692331562	acetyl-CoA carboxyl transferase	11	0.564937	0.922669	0.136773	0.0174835	0.288403	0.141476
AIS05867.1	213	19.16	19.16	87.36	44.44	44.44	gi|692329666	type I deoxyribonuclease HsdR	11	0.660693	0.376781	0.328095	0.586304	0.613762	0.193044
AIS08284.1	214	19.13	19.13	76.43	45.12	45.12	gi|692332083	dihydrodipicolinate synthase	15	0.731139	0.811995	0.794328	0.883404	1.1272	0.590808
AIS08180.1	215	19.06	19.06	77.65	62.35	62.35	gi|692331979	membrane protein	12	0.554626	0.642913	3.59749	0.000544376	3.37287	0.0395733
AIS07780.1	216	19.04	21.12	59.36	32.88	28.16	gi|692331579	acyl-CoA dehydrogenase	12	0.222844	0.000228741	0.235505	0.0890143	0.862979	0.426793
AIS05010.1	217	19.03	19.22	60.11	30.23	25.94	gi|692328809	long-chain fatty acid--CoA ligase	12	0.679204	0.477362	0.474242	0.903534	1.64437	0.00992503
AIS05630.1	218	18.95	18.95	84.11	63.91	58.28	gi|692329429	acetylglutamate kinase	13	0.564937	0.370872	0.465586	0.308559	0.870964	0.419237
AIS06111.1	219	18.86	18.86	52.79	23.08	23.08	gi|692329910	3-methylcrotonyl-CoA carboxylase	11	0.111686	0.0015846	0.313329	0.0720713	0.328095	0.031452
AIS05481.1	220	18.73	18.73	82.53	56.63	53.01	gi|692329280	hypothetical protein	9	0.0704693	0.0128594	5.44503	4.00146e-07	0.895365	0.807771
AIS07757.1	221	18.67	18.67	64.5	23.15	16.87	gi|692331556	preprotein translocase subunit SecA	10	1.09648	0.118544	1.23595	0.029178	1.11686	0.284411
AIS05048.1	222	18.6	18.6	88.76	58.99	58.99	gi|692328847	molecular chaperone DnaK	20	1.77011	0.0266853	0.510505	0.0472079	1.1272	0.0435841
AIS04906.1	223	18.49	18.53	52.73	35.32	33.51	gi|692328705	methylcitrate synthase	11	0.405509	0.110078	0.465586	0.0246043	0.717794	0.143242
AIS05039.1	224	18.3	18.3	66.97	36.95	35.1	gi|692328838	homoserine dehydrogenase	12	1.80302	0.416603	0.510505	0.597324	1.61436	0.0477676
AIS05337.1	225	18.24	18.24	79.93	46.71	46.71	gi|692329136	cysteine synthase	11	0.954993	0.616371	0.222844	0.186119	1.24738	0.937689
AIS06277.1	226	18.21	18.21	61.28	12.72	11.36	gi|692330076	transcriptional regulator	11	1.40605	0.604618	0.0824138	0.0276329	0.331131	0.0961565
AIS04808.1	227	18.14	18.14	62.77	21.9	20.19	gi|692328607	DNA gyrase subunit B	10	4.9204	0.0712931	2.37684	0.242351	4.7863	0.0272679
AIS07995.1	228	18.11	18.11	49.89	29.42	27.93	gi|692331794	FAD-linked oxidase	13	0.824138	0.935259	0.870964	0.449774	0.855067	0.0440625
AIS05066.1	229	18.07	18.09	59.26	52.78	52.78	gi|692328865	DNA-binding protein	13	0.283139	0.0852373	0.660693	0.451868	2.44343	0.00118816
AIS06967.1	230	18.06	18.06	61.74	28.52	25.04	gi|692330766	glutamate--tRNA ligase	13	0.92045	0.445289	0.954993	0.48815	0.990832	0.938104
AIS04971.1	231	18.05	18.05	85.9	53.21	53.21	gi|692328770	ATP synthase subunit B	11	0.461318	0.932442	0.231206	0.10018	1.34276	0.0870284
AIS07452.1	232	18.05	18.05	68.73	38.08	38.08	gi|692331251	fructose 1,6-bisphosphatase	10	1.21339	0.178574	0.210863	0.389077	1.24738	0.984453
AIS05328.1	233	18.02	18.02	75.2	47.73	42.67	gi|692329127	NAD(P) transhydrogenase subunit alpha	10	2.48886	0.0410556	2.42103	0.013862	6.30957	0.000224006
AIS07461.1	234	18.02	18.02	65.17	45.22	45.22	gi|692331260	phosphoribosylaminoimidazole synthetase	14	0.963829	0.184399	0.359749	0.309421	0.831764	0.881971
AIS06318.1	235	18	18	73.99	36.73	36.73	gi|692330117	enoyl-CoA hydratase	13	0.887156	0.164748	1.04713	0.825939	0.972747	0.420309
AIS08067.1	236	18	18	89.37	57.87	57.87	gi|692331866	chemotaxis protein CheY	12	1.04713	0.742035	1.05682	0.68665	1.19124	0.433184
AIS08143.1	237	18	18	58.51	34.23	34.23	gi|692331942	succinate-semialdehyde dehydrogenase	10	0.831764	0.212568	1.1272	0.112153	1.01859	0.652326
AIS06416.1	238	18	18	70.22	33	33	gi|692330215	O-succinylhomoserine sulfhydrylase	10	0.432514	0.0656367	0.83946	0.492358	1	0.657133
AIS05982.1	239	18	18	73.23	59.84	59.84	gi|692329781	LamB/YcsF family protein	10	0.159956	0.0772816	0.398107	0.0483336	0.698232	0.658654
AIS08004.1	240	18	18	84.43	66.39	66.39	gi|692331803	50S ribosomal protein L19	16	1.95884	0.0849827	0.0672977	0.0308459	0.672977	0.435482
AIS07898.1	241	18	18	93.75	75.78	75.78	gi|692331697	30S ribosomal protein S11	13	3.40408	0.0019384	0.0432514	0.0225778	0.794328	0.52226
AIS05021.1	242	18	18	86.61	66.96	66.96	gi|692328820	nitrogen regulatory protein P-II 1	17	0.436516	0.562315	0.319154	0.821388	0.972747	0.225562
AIS05733.1	243	17.93	17.93	70.59	56.86	49.02	gi|692329532	carbonic anhydrase	18	0.420727	0.187757	0.210863	0.249865	0.436516	0.0175788
AIS08029.1	244	17.89	17.89	65.12	11.33	11.33	gi|692331828	glutamate synthase	12	0.390841	0.0247466	0.420727	0.0629648	1.0666	0.680395
AIS05361.1	245	17.82	17.82	78.53	53.37	50	gi|692329160	phenylalanyl-tRNA synthetase	10	1.11686	0.780483	0.57544	0.180326	1.18032	0.548255
AIS07557.1	246	17.75	17.75	87.24	43.32	43.32	gi|692331356	tryptophanyl-tRNA synthetase	15	0.824138	0.301893	0.100925	0.378984	0.666807	0.376364
AIS07895.1	247	17.7	17.7	100	47.2	47.2	gi|692331694	50S ribosomal protein L17	26	15.1356	0.0246915	1.65959	0.363211	19.2309	0.0171954
AIS07922.1	248	17.68	17.68	96.12	64.08	64.08	gi|692331721	30S ribosomal protein S10	24	1.65959	0.111871	0.12942	0.0828067	0.487529	0.488651
AIS08207.1	249	17.62	18.98	80.09	68.06	61.11	gi|692332006	orotate phosphoribosyltransferase	10	2.72898	0.00402035	0.691831	0.612354	1.36773	0.540746
AIS07731.1	250	17.6	17.6	72.5	30.11	25.2	gi|692331530	GTP-binding protein TypA	9	0.625173	0.584107	0.765597	0.0830118	2.03236	0.0149132
AIS06747.1	251	17.54	17.54	81.48	38.01	32.36	gi|692330546	threonine dehydratase	11	0.92045	0.340428	1.02802	0.668134	0.990832	0.127052
AIS07874.1	252	17.51	18.56	70.16	58.12	58.12	gi|692331673	xanthine phosphoribosyltransferase	10	1.55597	0.0985006	0.586138	0.957616	1.5417	0.187781
AIS05276.1	253	17.43	17.43	73.16	30.64	30.64	gi|692329075	gamma-glutamyl phosphate reductase	10	1.03753	0.822581	1.03753	0.861236	0.981748	0.631882
AIS06469.1	254	17.4	17.4	69.23	46.41	43.08	gi|692330268	acetyl-CoA acetyltransferase	12	0.0946237	0.0271746	0.591562	0.6781	1.03753	0.919638
AIS06855.1	255	17.32	17.32	89.22	68.26	58.08	gi|692330654	membrane protein	17	0.369828	0.320494	0.210863	0.609099	1.59956	0.22346
AIS06043.1	256	17.29	17.29	57.14	25.14	20.43	gi|692329842	enoyl-CoA hydratase	14	0.299226	0.0116745	0.101859	0.00278972	0.0698232	0.00139621
AIS07724.1	257	17.17	17.17	72.63	31.98	27.37	gi|692331523	oxidoreductase	9	0.30761	0.000500723	0.366438	0.954252	1.13763	0.314111
AIS08260.1	258	16.98	16.98	63.4	27.12	25.82	gi|692332059	glucosamine--fructose-6-phosphate aminotransferase	10	1.33045	0.114473	0.199526	0.397865	0.912011	0.251486
AIS08293.1	259	16.79	16.79	76.33	57.55	54.69	gi|692332092	dienelactone hydrolase	12	0.529663	0.372832	0.149968	0.567623	1	0.473573
AIS05365.1	260	16.73	16.73	61.11	57.41	57.41	gi|692329164	transcription termination factor Rho	22	0.879023	0.980182	0.17378	0.150743	1.03753	0.114778
AIS06393.1	261	16.71	16.97	65.48	41.37	35.07	gi|692330192	phospho-2-dehydro-3-deoxyheptonate aldolase	8	1.07647	0.222342	1.01859	0.920483	1.03753	0.581279
AIS05264.1	262	16.71	16.71	55.72	43.28	40.3	gi|692329063	Clp protease ClpP	9	0.928966	0.504458	0.954993	0.468001	1.00925	0.860878
AIS06464.1	263	16.65	16.65	61.02	36.44	32.42	gi|692330263	aspartate ammonia-lyase	10	1.14815	0.646346	0.140605	0.000329459	0.0787046	2.38184e-05
AIS07911.1	264	16.61	16.61	88.52	67.21	56.56	gi|692331710	50S ribosomal protein L14	9	5.19996	0.00209882	0.380189	0.0583163	4.20727	0.00531051
AIS05058.1	265	16.52	16.52	82.6	32.49	26.21	gi|692328857	argininosuccinate lyase	8	0.316228	0.0606886	0.912011	0.284423	0.698232	0.550512
AIS07899.1	266	16.52	16.52	93.22	61.02	61.02	gi|692331698	30S ribosomal protein S13	11	2.80543	0.056079	0.288403	0.259887	3.01995	0.0418793
AIS06223.1	267	16.41	16.41	65.01	40.5	37.19	gi|692330022	GTP-binding protein	8	3.01995	0.264085	0.440555	0.710696	2.07014	0.353831
AIS06052.1	268	16.4	16.4	76.12	40.05	30.6	gi|692329851	beta-ketoadipyl CoA thiolase	12	0.277971	0.000473317	0.0831764	3.4064e-05	0.123595	0.0012839
AIS06849.1	269	16.37	16.37	79.37	43.55	42.69	gi|692330648	recombinase RecA	14	2.33346	0.0594878	1.15878	0.00240761	3.87258	0.0123062
AIS04803.1	270	16.33	16.33	79.4	31.94	31.94	gi|692328602	RND transporter	10	0.301995	0.0035764	0.337287	0.126072	0.698232	0.0805374
AIS07912.1	271	16.15	16.15	98.82	81.18	68.24	gi|692331711	30S ribosomal protein S17	12	2.51189	0.308475	0.114815	0.034862	1.6293	0.0960677
AIS07975.1	272	16.11	16.11	61.35	29.24	26.38	gi|692331774	succinylglutamate-semialdehyde dehydrogenase	8	1.33045	0.277277	0.180302	0.164704	0.244343	0.00633057
AIS07681.1	273	16.06	16.06	65.03	43.93	43.93	gi|692331480	rod shape-determining protein MreB	9	1.38038	0.0161479	0.660693	0.339639	1.87068	0.0325091
AIS05238.1	274	16.01	16.01	89.55	42.86	42.86	gi|692329037	formyltetrahydrofolate deformylase	9	1.64437	0.0124584	0.613762	0.272358	1.05682	0.387498
AIS07535.1	275	16.01	16.01	82.98	54.96	54.96	gi|692331334	5,10-methylene-tetrahydrofolate cyclohydrolase	11	0.711214	0.557603	0.18197	0.154125	0.515229	0.16586
AIS07926.1	276	16.01	16.01	53.94	39.76	39.76	gi|692331725	flavohemoprotein	9	1.48594	0.0542202	0.0474242	0.00136089	0.207014	0.000428604
AIS07293.1	277	16	16	79.24	45.67	41.52	gi|692331092	isochorismatase	8	0.801678	0.234171	8.55067	0.0326852	18.197	0.0554419
AIS05013.1	278	16	16	77.14	70.29	66.86	gi|692328812	inorganic pyrophosphatase	10	2.83139	0.0300797	0.420727	0.421931	0.47863	0.157828
AIS07525.1	279	16	16	86.46	82.29	82.29	gi|692331324	molecular chaperone GroES	29	0.879023	0.599849	0.199526	0.159605	0.363078	0.116812
AIS07747.1	280	15.94	15.94	65.77	40.48	35.12	gi|692331546	AraC family transcriptional regulator	8	1.43219	0.27284	0.413047	0.31606	1.6293	0.167828
AIS08318.1	281	15.73	15.73	73.07	21.84	20.03	gi|692332117	dihydroxy-acid dehydratase	8	0.474242	0.304032	0.272898	0.282322	0.534564	0.0965751
AIS04863.1	282	15.72	15.72	66.53	47.18	47.18	gi|692328662	3-oxoacyl-ACP reductase	8	0.353183	0.28309	1.95884	0.0880681	2.39883	0.0501995
AIS05686.1	283	15.7	15.7	67.77	18.22	16.72	gi|692329485	polysaccharide deacetylase	11	0.77983	0.641017	0.570164	0.499297	0.642688	0.464778
AIS07012.1	284	15.62	15.62	75.97	34.81	34.81	gi|692330811	peptide chain release factor 1	10	0.870964	0.7209	1.1272	0.130583	0.334195	0.0893507
AIS07124.1	285	15.61	15.62	95.71	74.29	70	gi|692330923	cold-shock protein	21	1.02802	0.393225	0.30761	0.230995	0.496592	0.200777
AIS06125.1	286	15.33	15.41	89.52	62.86	62.86	gi|692329924	hypothetical protein	27	0.17378	0.0274273	7.65597	0.036848	0.816582	0.261477
AIS08250.1	287	15.31	15.31	89.31	66.04	66.04	gi|692332049	SCP-2 sterol transfer family protein	12	1.21339	0.18386	0.203236	0.095486	1.00925	0.793419
AIS04839.1	288	15.24	15.24	71.74	52.72	52.72	gi|692328638	molecular chaperone GrpE	17	0.990832	0.402019	0.0954993	0.00980479	0.413047	0.305526
AIS07344.1	289	15.01	15.02	72.94	25.69	25.69	gi|692331143	2,4-diaminobutyrate decarboxylase	9	0.369828	0.651731	0.83946	0.00190662	1.78649	0.00823093
AIS06051.1	290	14.83	14.83	54.88	28.32	23.44	gi|692329850	3-hydroxyacyl-CoA dehydrogenase	11	0.322107	0.0228674	0.0444631	0.00760355	0.127057	0.00564356
AIS07918.1	291	14.74	14.74	86.5	31.39	31.39	gi|692331717	50S ribosomal protein L2	9	1.59956	0.655011	0.322107	0.0638007	2.75423	0.134088
AIS06728.1	292	14.72	14.72	77.54	34.04	30.53	gi|692330527	2-dehydro-3-deoxyphosphooctonate aldolase	8	1.13763	0.158044	0.937562	0.566874	0.862979	0.961877
AIS05456.1	293	14.63	14.64	62.75	29.57	23.48	gi|692329255	NADH dehydrogenase	8	0.444631	0.0121663	0.180302	0.010724	0.107647	0.000385681
AIS07915.1	294	14.62	14.62	90	53.6	38.4	gi|692331714	30S ribosomal protein S3	9	1.35519	0.000408	0.0751623	0.0127258	0.483059	0.0520343
AIS05675.1	295	14.48	14.48	77.96	31.02	23.88	gi|692329474	betaine-aldehyde dehydrogenase	8	1.13763	0.0738998	0.337287	0.167531	0.483059	0.0697477
AIS05149.1	296	14.27	14.29	98.88	76.4	76.4	gi|692328948	30S ribosomal protein S15	30	15.5597	0.0449406	0.187068	0.274477	12.5893	0.010636
AIS06772.1	297	14.27	14.27	67.16	35.82	32.84	gi|692330571	acetylornithine aminotransferase	7	0.879023	0.183962	0.794328	0.220002	1.22462	0.24797
AIS07913.1	298	14.24	14.31	92.31	66.15	43.08	gi|692331712	50S ribosomal protein L29	14	0.444631	0.463318	0.0672977	0.128238	0.870964	0.75392
AIS05786.1	299	14.23	14.23	92.47	68.82	60.75	gi|692329585	hypothetical protein	9	1.00925	0.722073	0.390841	0.777608	0.630957	0.609059
AIS05414.1	300	14.22	14.22	81.28	32.76	32.76	gi|692329213	ornithine acetyltransferase	13	0.30479	0.38342	0.383707	0.287516	0.737904	0.403557
AIS05648.1	301	14.13	14.13	67.66	37.09	36.8	gi|692329447	delta-aminolevulinic acid dehydratase	9	0.349945	0.15965	1.15878	0.00104784	1.18032	0.718118
AIS05938.1	302	14.13	14.13	53.7	25.58	23.68	gi|692329737	cysteinyl-tRNA synthetase	9	0.18197	0.0149969	0.444631	0.957794	0.672977	0.43657
AIS08308.1	303	14.09	14.09	56.49	31.35	27.3	gi|692332107	molecular chaperone DnaJ	7	0.946237	0.185366	0.363078	0.476688	0.816582	0.801532
AIS05387.1	304	14.09	14.09	65.55	27.75	25.12	gi|692329186	UDP-N-acetylglucosamine 1-carboxyvinyltransferase	8	2.26986	0.00204143	1.25893	0.294243	2.31206	0.063611
AIS05812.1	305	14.08	14.08	81.69	33.72	33.72	gi|692329611	dihydroorotase	8	1.78649	0.0425712	0.505825	0.0295304	1.34276	0.14529
AIS05741.1	306	14.04	14.04	68.87	36.42	31.46	gi|692329540	LysR family transcriptional regulator	7	1.20226	0.426183	0.870964	0.760091	0.613762	0.45042
AIS07904.1	307	14.04	14.04	73.94	53.33	53.33	gi|692331703	30S ribosomal protein S5	18	12.0226	0.222174	1.51356	0.443564	7.51623	0.298357
AIS08286.1	308	14.02	14.02	63.18	38.08	38.08	gi|692332085	phosphoribosylaminoimidazole-succinocarboxamide synthase	9	0.831764	0.0679438	0.42462	0.583126	0.751623	0.347637
AIS06867.1	309	14.02	14.02	49.02	28.1	28.1	gi|692330666	ornithine carbamoyltransferase	8	0.398107	0.0437121	0.151356	0.0157394	0.222844	0.0151022
AIS07720.1	310	14.02	14.02	76.25	50	50	gi|692331519	aminomethyltransferase	9	0.862979	0.117009	0.809096	0.572501	0.92045	0.399403
AIS05711.1	311	14.01	14.01	59.32	36.22	33.33	gi|692329510	Fosmidomycin resistance protein	11	0.121339	0.160567	0.636796	0.753806	1.0666	0.350704
AIS07845.1	312	14.01	14.01	96.88	48.44	48.44	gi|692331644	30S ribosomal protein S9	13	6.19441	0.00519352	0.529663	0.311935	4.20727	0.000886454
AIS06418.1	313	14.01	14.01	97.25	69.72	69.72	gi|692330217	nucleoid-associated protein	13	1.78649	0.125506	0.296483	0.026268	0.685488	0.39141
AIS07739.1	314	14	14.07	74.42	37.34	37.34	gi|692331538	acetyl-CoA acetyltransferase	8	0.239883	0.0169028	0.487529	0.899082	1.41906	0.0757014
AIS05026.1	315	14	14	69.41	40.64	40.64	gi|692328825	riboflavin synthase subunit alpha	7	0.613762	0.16657	0.432514	0.578018	0.529663	0.0466008
AIS04992.1	316	14	14	65.96	40.06	40.06	gi|692328791	cysteine synthase	9	0.57544	0.0155528	0.672977	0.195952	1.2942	0.03741
AIS06480.1	317	14	14	72.41	44.06	34.1	gi|692330279	3-hydroxybutyrate dehydrogenase	7	0.428549	0.131243	0.164437	0.000704428	0.1	0.00111509
AIS07873.1	318	14	14	73.84	41.77	41.77	gi|692331672	hypothetical protein	7	0.285759	0.365828	4.05509	0.0184116	1.83654	0.304629
AIS04976.1	319	14	14	95.68	62.59	62.59	gi|692328775	ATP synthase F0F1 subunit epsilon	12	0.801678	0.444851	0.194089	0.00158046	0.319154	0.06089
AIS05092.1	320	14	14	75.64	45.73	45.73	gi|692328891	dithiol-disulfide isomerase	8	0.912011	0.141184	1.18032	0.00484309	1.48594	0.0577942
AIS06323.1	321	14	14	90	59	59	gi|692330122	integration host factor	11	0.469894	0.744081	0.539511	0.517576	0.794328	0.43503
AIS06271.1	322	14	14	72.45	56.12	48.98	gi|692330070	polyisoprenoid-binding protein	9	0.0772681	0.976658	1.8197	0.25864	3.13329	0.302228
AIS04922.1	323	14	14	87.39	78.15	78.15	gi|692328721	endoribonuclease L-PSP	11	0.679204	0.410981	0.0239883	5.14916e-06	0.030761	1.4174e-05
AIS07869.1	324	13.91	13.91	74.03	36.74	36.74	gi|692331668	ATP-binding protein	11	1.2942	0.0291884	1.31826	0.9483	2.22844	0.0994279
AIS07362.1	325	13.89	13.89	61.2	10.33	10.33	gi|692331161	protease	7	1.21339	0.466626	0.679204	0.742596	0.580764	0.0750247
AIS06773.1	326	13.88	13.88	60.18	50.44	50.44	gi|692330572	glutaredoxin	13	0.420727	0.866901	0.529663	0.440035	0.586138	0.433514
AIS07356.1	327	13.81	13.81	82.64	38.19	31.48	gi|692331155	glutamate-1-semialdehyde aminotransferase	7	1.09648	0.536757	1.10662	0.918641	1.33045	0.00695903
AIS05444.1	328	13.72	13.72	53.16	36.53	29.74	gi|692329243	ribonucleotide-diphosphate reductase subunit beta	9	0.654636	0.180965	0.855067	0.888591	1.05682	0.379409
AIS05030.1	329	13.72	13.72	45.02	32.37	32.37	gi|692328829	aminopeptidase A	7	0.188799	0.0847563	0.870964	0.891041	1	0.659996
AIS07415.1	330	13.5	13.5	67.9	29.69	24.67	gi|692331214	serine protease	7	0.325087	0.203241	0.416869	0.555645	0.981748	0.898141
AIS05371.1	331	13.45	13.45	64.14	18.96	13.98	gi|692329170	membrane protein	7	1.18032	0.810784	1.88799	0.113957	0.564937	0.481035
AIS05521.1	332	13.31	13.89	91.72	80.89	80.89	gi|692329320	peptidoglycan-binding protein LysM	9	0.0501187	0.00296653	2.18776	0.0118028	1.6293	0.0712454
AIS07563.1	333	13.3	13.31	75.42	38.14	38.14	gi|692331362	succinate dehydrogenase	10	1.97697	0.0171045	0.138038	0.026316	0.30479	0.00742409
AIS06357.1	334	13.26	13.26	68.01	27.14	20.68	gi|692330156	chaperone protein HscA	7	1	0.699315	1.21339	0.765979	1.10662	0.995882
AIS05075.1	335	13.06	13.06	90.4	58.19	58.19	gi|692328874	antitermination protein NusG	11	1.99526	0.0101052	0.544503	0.885653	1.31826	0.770502
AIS05602.1	336	12.95	12.95	53.05	23.84	21.63	gi|692329401	NAD synthetase	7	0.539511	0.616276	0.260615	0.412178	1.36773	0.18933
AIS06358.1	337	12.85	12.85	87.79	53.49	53.49	gi|692330157	cobalamin	7	1.39316	0.819607	3.13329	0.00665886	1.7378	0.117593
AIS07769.1	338	12.82	12.82	81.17	35.21	25.67	gi|692331568	tryptophan synthase subunit alpha	7	0.887156	0.515061	0.801678	0.0721244	0.963829	0.503166
AIS05939.1	339	12.74	12.74	61.85	31.08	31.08	gi|692329738	D-arabinose 5-phosphate isomerase	7	1.14815	0.134296	0.47863	0.44944	0.263027	0.0295928
AIS04905.1	340	12.72	12.72	67.01	40.48	33.67	gi|692328704	2-methylisocitrate lyase	7	0.981748	0.719788	1.05682	0.945217	0.990832	0.543362
AIS08216.1	341	12.64	12.64	76.72	56.9	56.9	gi|692332015	ribosomal subunit interface protein	11	0.205116	0.167933	1.22462	0.000476267	1.49968	0.35521
AIS08254.1	342	12.63	12.63	62.73	30.03	26.54	gi|692332053	3,4-dihydroxy-2-butanone 4-phosphate synthase	8	1	0.746562	0.870964	0.968482	0.903649	0.072518
AIS04832.1	343	12.61	12.61	65.29	51.18	51.18	gi|692328631	N5-carboxyaminoimidazole ribonucleotide mutase	8	0.824138	0.662366	0.192309	0.0248515	0.744732	0.561378
AIS05209.1	344	12.58	12.58	95.89	78.08	78.08	gi|692329008	translation initiation factor IF-1	14	1.40605	0.937877	0.207014	0.288301	0.613762	0.248975
AIS05271.1	345	12.53	12.53	48.14	20.91	16.05	gi|692329070	phosphogluconate dehydratase	6	0.704693	0.89927	0.37325	0.0361908	0.253513	0.00642428
AIS06518.1	346	12.47	12.47	50.95	30.35	24.39	gi|692330317	S-(hydroxymethyl)glutathione dehydrogenase	6	0.801678	0.0709285	1.15878	0.88889	0.887156	0.317671
AIS08114.1	347	12.43	12.43	77	36.93	31.36	gi|692331913	transposase	7	2.88403	0.0154675	3.22107	0.125363	1.49968	0.440229
AIS05294.1	348	12.27	12.27	64.47	51.32	51.32	gi|692329093	preprotein translocase subunit SecB	16	1.45881	0.330181	0.2208	0.000943375	0.265461	0.0861618
AIS07304.1	349	12.24	12.24	69.23	37.76	37.76	gi|692331103	acinetobactin utilization protein	9	0.534564	0.106622	14.4544	0.034063	14.8594	0.0672553
AIS05775.1	350	12.21	12.21	69.48	19.7	18.18	gi|692329574	glutamate dehydrogenase	6	1.05682	0.881603	1.51356	0.232858	1.35519	0.0308432
AIS08007.1	351	12.2	12.21	95.18	80.72	80.72	gi|692331806	30S ribosomal protein S16	16	3.80189	0.998627	0.37325	0.261178	3.40408	0.0324661
AIS05347.1	352	12.2	12.2	65.6	38.65	30.14	gi|692329146	pantoate--beta-alanine ligase	7	2.24905	0.0979608	0.457088	0.102514	3.22107	0.0225908
AIS05750.1	353	12.14	12.14	64.62	18.62	16.01	gi|692329549	sulfate adenylyltransferase subunit 1	6	0.92045	0.828457	1.04713	0.661512	0.465586	0.00903255
AIS05141.1	354	12.1	12.1	63.17	34.29	34.29	gi|692328940	SAM-dependent methyltransferase	7	1.85353	0.146959	0.731139	0.461297	0.704693	0.927247
AIS04833.1	355	12.04	12.04	53.08	31.64	30.03	gi|692328632	phosphoribosylaminoimidazole carboxylase	7	0.816582	0.343562	0.92045	0.370883	1.08643	0.159394
AIS07540.1	356	12.03	12.03	71.74	21.74	15.72	gi|692331339	cell division protein FtsH	7	0.275423	0.054047	0.724436	0.931325	1.20226	0.215523
AIS06921.1	357	12.03	12.03	80.27	21.07	17.24	gi|692330720	acetyl-CoA acetyltransferase	6	0.469894	0.65117	1.04713	0.511927	1.34276	0.189688
AIS06114.1	358	12.02	12.02	58.46	33.33	33.33	gi|692329913	isovaleryl-CoA dehydrogenase	7	0.444631	0.0972548	0.383707	0.914006	0.816582	0.384851
AIS07048.1	359	12.02	12.02	61.33	28	28	gi|692330847	NLPA lipoprotein	6	0.954993	0.830242	1.0666	0.945699	1.31826	0.220134
AIS06113.1	360	12.01	12.01	56.85	19.51	19.51	gi|692329912	methylcrotonoyl-CoA carboxylase	9	0.570164	0.146157	0.879023	0.859423	0.679204	0.316767
AIS06256.1	361	12.01	12.01	75.68	38.91	24.92	gi|692330055	biotin synthase	6	0.343558	0.392349	0.267917	0.44478	0.283139	0.058641
AIS05743.1	362	12.01	12.01	48.09	25.95	23.16	gi|692329542	pyridine nucleotide-disulfide oxidoreductase	6	1.07647	0.492644	0.972747	0.753263	0.963829	0.989586
AIS07584.1	363	12.01	12.01	71	45.45	45.45	gi|692331383	membrane protein	8	1.01859	0.999	0.946237	0.836784	0.963829	0.864704
AIS08049.1	364	12	12	65.34	15.74	15.74	gi|692331848	glutamyl-tRNA synthetase	6	1.20226	0.386365	1.11686	0.605976	1.11686	0.589375
AIS08319.1	365	12	12	69.06	38.75	28.75	gi|692332118	methionyl-tRNA formyltransferase	6	0.870964	0.651785	1.14815	0.623476	0.895365	0.433277
AIS06050.1	366	12	12	68.06	39.16	39.16	gi|692329849	enoyl-CoA hydratase	10	0.619441	0.280398	0.229087	0.0502806	0.0619441	0.00368276
AIS07196.1	367	12	12	70.5	39.93	39.93	gi|692330995	5,10-methylenetetrahydrofolate reductase	9	1.07647	0.452778	0.831764	0.749965	1.10662	0.892069
AIS05617.1	368	12	12	61.27	44.44	44.44	gi|692329416	thioredoxin reductase	8	0.47863	0.283625	0.519996	0.239682	0.946237	0.969023
AIS07822.1	369	12	12	92.59	61.73	54.94	gi|692331621	nucleotide-binding protein	9	0.928966	0.885856	1.30617	0.184251	1	0.821319
AIS04986.1	370	12	12	60.23	50	48.3	gi|692328785	peptide deformylase	11	0.401791	0.13535	0.310456	0.103569	0.465586	0.0344746
AIS05123.1	371	12	12	46.21	32.58	32.58	gi|692328922	triosephosphate isomerase	6	0.903649	0.42508	0.801678	0.504763	0.824138	0.224237
AIS05386.1	372	12	12	85.54	77.11	77.11	gi|692329185	hypothetical protein	7	0.787046	0.358191	0.809096	0.247042	0.963829	0.805954
AIS05087.1	373	12	12	74.49	58.67	58.67	gi|692328886	membrane protein	7	2.24905	0.032357	0.057544	0.161136	0.524807	0.810078
AIS04848.1	374	12	12	71.25	58.13	58.13	gi|692328647	peptidylprolyl isomerase	7	1.23595	0.130117	0.60256	0.983171	1.45881	0.274046
AIS05621.1	375	11.89	11.89	92.22	76.67	76.67	gi|692329420	cell division topological specificity factor	7	1.1695	0.915075	0.185353	0.172935	0.272898	0.173572
AIS06851.1	376	11.86	11.86	47.96	32.99	29.59	gi|692330650	signal peptide protein	7	1.08643	0.404044	0.981748	0.436506	0.981748	0.368592
AIS07131.1	377	11.8	11.8	70.04	33.07	26.46	gi|692330930	hypothetical protein	6	0.963829	0.859974	1.02802	0.167281	0.981748	0.960485
AIS05353.1	378	11.7	11.7	66.07	63.39	59.82	gi|692329152	translation initiation factor IF-3	8	1.39316	0.661994	0.0630957	0.00118056	0.440555	0.0857764
AIS07041.1	379	11.49	11.49	58.63	17.25	14.54	gi|692330840	tRNA uridine 5-carboxymethylaminomethyl modification protein	6	2.70396	0.0246586	1.64437	0.225649	3.34195	0.0694311
AIS05315.1	380	11.44	11.44	52.26	13.02	11.89	gi|692329114	peptide chain release factor 3	6	0.654636	0.508911	0.751623	0.44939	0.801678	0.30809
AIS07272.1	381	11.43	11.43	65.67	38.06	38.06	gi|692331071	indole-3-glycerol phosphate synthase	9	0.272898	0.156656	0.319154	0.0951936	0.544503	0.177668
AIS05388.1	382	11.36	11.36	81.94	50.66	50.66	gi|692329187	ATP phosphoribosyltransferase catalytic subunit	6	1.23595	0.769441	0.448745	0.19011	0.420727	0.240306
AIS08256.1	383	11.32	11.32	64.43	44.97	44.97	gi|692332055	antitermination protein NusB	8	1.00925	0.907668	0.16293	0.186257	0.77983	0.111239
AIS07569.1	384	11.14	11.14	51.61	22.9	22.9	gi|692331368	hypothetical protein	6	3.46737	0.0272653	1.03753	0.636528	4.61318	0.00283199
AIS04877.1	385	11.07	11.07	61.04	42.42	42.42	gi|692328676	peptidylprolyl isomerase	7	0.724436	0.409618	0.870964	0.384711	1.15878	0.824909
AIS04821.1	386	10.9	10.9	86.86	52.57	47.43	gi|692328620	hypoxanthine phosphoribosyltransferase	6	0.963829	0.949182	0.928966	0.898553	0.972747	0.95893
AIS05727.1	387	10.87	10.87	58.49	46.23	42.45	gi|692329526	amino acid ABC transporter substrate-binding protein	7	2.37684	0.031216	1.58489	0.0703202	2.72898	0.0221688
AIS07682.1	388	10.84	10.84	97.12	96.15	96.15	gi|692331481	glutamyl-tRNA amidotransferase	8	1.2942	0.0413035	0.448745	0.267733	0.928966	0.530366
AIS07009.1	389	10.8	10.8	89.45	39.45	39.45	gi|692330808	3-hydroxy-2-methylbutyryl-CoA dehydrogenase	6	0.246604	0.031053	0.77983	0.17708	1.44544	0.924938
AIS07674.1	390	10.78	10.78	59.02	34.84	34.84	gi|692331473	phosphoadenosine phosphosulfate reductase	6	1.25893	0.946434	0.233346	0.0720076	0.253513	0.0274199
AIS07297.1	391	10.67	10.67	54.08	20.53	16.32	gi|692331096	ligand-gated channel protein	8	0.114815	0.0697095	5.10505	0.608255	8.31764	1.32914e-05
AIS05776.1	392	10.65	10.65	48.78	26.29	26.29	gi|692329575	signal peptide protein	7	0.937562	0.813358	1.20226	0.0581006	0.928966	0.802776
AIS07961.1	393	10.6	10.6	43.38	24.92	24.92	gi|692331760	glycyl-tRNA synthetase	6	1.04713	0.690376	0.879023	0.37727	0.954993	0.829468
AIS05369.1	394	10.57	10.57	64.86	40.94	40.94	gi|692329168	tRNA(Ile)-lysidine synthetase	7	0.672977	0.931461	0.539511	0.354674	0.731139	0.400857
AIS07821.1	395	10.52	10.52	98.08	59.62	59.62	gi|692331620	sulfurtransferase	7	0.366438	0.00649366	0.737904	0.20337	1.31826	0.142161
AIS07591.1	396	10.47	10.47	73.56	26.2	21.63	gi|692331390	hemolysin D	5	0.928966	0.955231	0.809096	0.439821	1.10662	0.470808
AIS05791.1	397	10.44	10.44	98.8	90.36	90.36	gi|692329590	hypothetical protein	11	1.07647	0.918957	1.09648	0.415994	1.11686	0.194347
AIS07947.1	398	10.42	10.42	71.38	37.32	27.9	gi|692331746	inositol monophosphatase	6	1.15878	0.0931632	1.08643	0.804602	0.928966	0.597651
AIS06325.1	399	10.42	10.42	76.21	44.93	40.97	gi|692330124	orotidine 5'-phosphate decarboxylase	6	0.376704	0.577557	2.39883	0.106357	0.448745	0.299987
AIS04898.1	400	10.4	10.4	53.07	18.64	16.67	gi|692328697	phosphomannomutase	6	1.03753	0.269307	1.14815	0.0130215	0.895365	0.767179
AIS08158.1	401	10.37	10.37	56.89	10.06	10.06	gi|692331957	excinuclease ABC subunit A	7	0.685488	0.347736	1.49968	0.242184	0.990832	0.885573
AIS05879.1	402	10.37	10.37	53.77	19.22	17.52	gi|692329678	aspartate carbamoyltransferase	5	0.809096	0.780015	0.432514	0.155801	0.452898	0.266965
AIS07515.1	403	10.32	10.32	94.49	81.1	51.18	gi|692331314	SCP-2 sterol transfer family protein	9	1.02802	0.854094	0.233346	0.638503	1.38038	0.121492
AIS06590.1	404	10.31	10.31	57.32	20.71	17.17	gi|692330389	membrane protein	7	1.02802	0.795877	1.2942	0.418838	1.22462	0.618722
AIS06360.1	405	10.31	10.31	86.72	72.66	65.63	gi|692330159	scaffolding protein	8	0.691831	0.46459	0.325087	0.124423	0.758578	0.825696
AIS08028.1	406	10.28	10.28	57.72	16.49	13.11	gi|692331827	glutamate synthase	5	0.912011	0.704719	0.887156	0.428356	0.981748	0.857924
AIS07916.1	407	10.24	10.24	97.25	66.97	51.38	gi|692331715	50S ribosomal protein L22	6	2.03236	0.0123004	1.1272	0.938979	2.14783	0.0123845
AIS07908.1	408	10.24	10.24	94.06	33.66	33.66	gi|692331707	30S ribosomal protein S14	8	2.67917	0.134425	0.124738	0.268725	2.1677	0.21583
AIS05893.1	409	10.17	10.17	48.37	20.92	17.66	gi|692329692	3-oxoacyl-ACP synthase	5	0.57544	0.0255341	0.218776	0.231984	0.816582	0.372413
AIS07588.1	410	10.13	10.13	52.92	39.69	37.23	gi|692331387	geranylgeranyl diphosphate synthase	7	1.1272	0.264066	0.981748	0.730318	1.09648	0.50428
AIS04972.1	411	10.1	10.1	66.85	51.12	51.12	gi|692328771	ATP synthase F0F1 subunit delta	10	0.416869	0.706448	0.233346	0.10783	0.465586	0.170137
AIS07070.1	412	10.08	10.08	41.3	29.5	28.02	gi|692330869	hypothetical protein	5	2.44343	0.313695	0.855067	0.226817	0.349945	0.226698
AIS05195.1	413	10.04	10.04	52.65	16.71	13.79	gi|692328994	peroxidase	6	0.787046	0.40304	0.469894	0.619721	0.260615	0.00641413
AIS08043.1	414	10.03	10.04	57.31	14.63	12.22	gi|692331842	UDP-N-acetylmuramoylalanyl-D-glutamate--2,6-diaminopimelate ligase	5	0.963829	0.598681	1.19124	0.85102	0.895365	0.32551
AIS07721.1	415	10.03	10.03	61.02	27.12	27.12	gi|692331520	thiol:disulfide interchange protein	6	1.0666	0.308135	1.07647	0.80235	0.963829	0.933847
AIS08042.1	416	10.02	10.02	42.7	21.24	18.45	gi|692331841	UDP-N-acetylmuramoyl-tripeptide--D-alanyl-D-alanine ligase	5	0.928966	0.615702	0.937562	0.240049	1.08643	0.297632
AIS05009.1	417	10.01	10.01	50.88	10.42	10.42	gi|692328808	DNA topoisomerase IV subunit A	6	0.77983	0.251723	0.903649	0.948924	1.00925	0.766177
AIS07977.1	418	10	26.03	76.49	48.76	48.02	gi|692331776	acetylornithine aminotransferase	15	1.51356	0.412722	0.187068	0.385091	0.293765	0.122847
AIS05718.1	419	10	10	49.51	5.456	5.456	gi|692329517	transketolase	5	0.772681	0.322852	1.34276	0.108345	1.07647	0.424533
AIS05673.1	420	10	10	53.11	11.9	11.9	gi|692329472	malate:quinone oxidoreductase	5	0.879023	0.251236	1.05682	0.866938	0.887156	0.239586
AIS07576.1	421	10	10	52.03	20.81	17.26	gi|692331375	alcohol dehydrogenase	6	0.724436	0.520853	1.02802	0.537088	1.10662	0.173474
AIS05346.1	422	10	10	59.85	35.69	35.69	gi|692329145	3-methyl-2-oxobutanoate hydroxymethyltransferase	7	0.591562	0.206393	0.180302	0.498833	0.448745	0.0904982
AIS05117.1	423	10	10	72.69	26.91	26.91	gi|692328916	23S rRNA methyltransferase	5	1.30617	0.79974	0.737904	0.232389	2.48886	0.24083
AIS08026.1	424	10	10	74.49	36.73	36.73	gi|692331825	lipoprotein	6	0.613762	0.216593	1.22462	0.638562	1.52757	0.0483197
AIS06862.1	425	10	10	62.81	30.58	30.58	gi|692330661	uridylate kinase	6	0.794328	0.491301	1.04713	0.80028	0.855067	0.852869
AIS05869.1	426	10	10	73.62	29.79	29.79	gi|692329668	transcriptional regulator	7	0.60256	0.418927	0.809096	0.862622	1.22462	0.459128
AIS05389.1	427	10	10	40.09	18.18	18.18	gi|692329188	histidinol dehydrogenase	7	0.862979	0.701586	0.161436	0.148893	0.625173	0.745105
AIS07949.1	428	10	10	67.5	64	44	gi|692331748	GTP cyclohydrolase	5	0.570164	0.941462	0.597035	0.655629	1.04713	0.682497
AIS07973.1	429	10	10	43.83	21.6	21.6	gi|692331772	succinylglutamate desuccinylase	6	0.544503	0.462201	0.353183	0.166964	0.413047	0.125762
AIS05502.1	430	10	10	82.47	50.65	50.65	gi|692329301	bacterioferritin	7	0.253513	0.0131455	0.359749	0.0251658	0.296483	0.0250961
AIS05637.1	431	10	10	60	50.34	41.38	gi|692329436	Fur family transcriptional regulator	10	0.580764	0.162266	0.239883	0.0057878	1.77011	0.0122156
AIS06232.1	432	10	10	53.2	31.65	26.94	gi|692330031	ABC transporter substrate-binding protein	6	0.448745	0.176824	0.285759	0.254205	0.167494	0.0315312
AIS05886.1	433	10	10	85.96	46.49	46.49	gi|692329685	signal peptide protein	6	0.133045	0.0560992	1.40605	0.0089295	1.21339	0.34534
AIS07586.1	434	10	10	80.58	69.9	69.9	gi|692331385	50S ribosomal protein L21	8	4.44631	0.0285181	0.356451	0.388087	3.16228	0.083422
AIS05757.1	435	10	10	72.33	50.94	48.43	gi|692329556	copper resistance protein NlpE	6	0.928966	0.72853	1.10662	0.370702	1.0666	0.531788
AIS05116.1	436	10	10	79.63	67.59	67.59	gi|692328915	hypothetical protein	8	0.954993	0.152874	0.903649	0.953815	0.895365	0.468579
AIS06852.1	437	10	10	47.33	34.73	34.73	gi|692330651	UDP-N-acetylglucosamine acyltransferase	5	0.981748	0.600874	0.972747	0.746931	1.05682	0.779592
AIS08209.1	438	9.96	10	75	56.03	56.03	gi|692332008	arsenate reductase	6	1.01859	0.813983	1.00925	0.96841	1.04713	0.890283
AIS05235.1	439	9.95	9.95	87.18	52.56	34.62	gi|692329034	50S ribosomal protein L28	5	1.85353	0.0418152	0.10666	0.150091	1.90546	0.0130266
AIS05270.1	440	9.94	9.94	64.75	24.75	21	gi|692329069	acetate kinase	5	0.636796	0.385798	0.937562	0.0802743	2.46604	0.246353
AIS05591.1	441	9.92	9.92	68.15	57.78	57.78	gi|692329390	phosphopantetheine adenylyltransferase	5	0.937562	0.761779	0.912011	0.931133	1.00925	0.372321
AIS07111.1	442	9.85	9.85	48.29	34.89	32.4	gi|692330910	bifunctional glyoxylate/hydroxypyruvate reductase B	7	0.772681	0.309099	0.946237	0.967518	0.954993	0.697094
AIS05155.1	443	9.75	9.75	61.51	39.18	39.18	gi|692328954	heat shock protein Hsp33	8	0.912011	0.403598	0.981748	0.966595	0.937562	0.465736
AIS08082.1	444	9.75	9.75	55.16	33.73	33.73	gi|692331881	imidazole glycerol phosphate synthase	8	1.07647	0.675555	1.10662	0.466756	1	0.86276
AIS07555.1	445	9.52	9.52	58.86	24.75	24.75	gi|692331354	metallopeptidase	5	0.831764	0.501721	1.36773	0.0457631	0.224905	0.19441
AIS08277.1	446	9.46	9.46	68.13	30.77	30.77	gi|692332076	glyoxalase	5	0.855067	0.682188	1.0666	0.962946	1.01859	0.61883
AIS04830.1	447	9.38	9.38	76.37	23.19	20.57	gi|692328629	UDP-N-acetylmuramate:L-alanyl-gamma-D-glutamyl-meso-diaminopimelate ligase	5	1.00925	0.458765	1.0666	0.598418	0.972747	0.506097
AIS07542.1	448	9.38	9.38	69.5	43.26	43.26	gi|692331341	hypothetical protein	6	0.912011	0.692339	0.260615	0.0697458	0.260615	0.0827985
AIS07190.1	449	9.35	9.35	62.98	33.62	14.89	gi|692330989	pyridine nucleotide-disulfide oxidoreductase	5	0.847227	0.122485	0.824138	0.376251	0.946237	0.350636
AIS06853.1	450	9.28	9.28	44.72	26.09	26.09	gi|692330652	3-hydroxyacyl-ACP dehydratase	9	1.35519	0.412786	0.288403	0.971397	0.731139	0.421119
AIS07137.1	451	9.26	9.26	65.85	28.18	18.7	gi|692330936	prephenate dehydratase	5	1.01859	0.665723	0.313329	0.825425	0.981748	0.458584
AIS04847.1	452	9.21	9.21	65.56	47.22	47.22	gi|692328646	flavoprotein	6	0.824138	0.20012	1.40605	0.0115633	1.20226	0.276417
AIS07776.1	453	9.2	9.2	76.75	35.53	31.14	gi|692331575	hypothetical protein	6	1.00925	0.237702	0.903649	0.853355	1.10662	0.288266
AIS07109.1	454	9.19	9.19	68.92	32.43	32.43	gi|692330908	glutamyl-tRNA amidotransferase	5	0.801678	0.253478	0.758578	0.274949	1.07647	0.351389
AIS05061.1	455	9.16	9.16	72.93	19.75	19.75	gi|692328860	porphobilinogen deaminase	5	0.855067	0.442026	0.879023	0.352161	0.887156	0.398846
AIS06766.1	456	9.05	9.05	57.88	17.39	17.39	gi|692330565	cell division protein FtsY	5	1.23595	0.89752	1.24738	0.586325	1.13763	0.901704
AIS08201.1	457	9.03	9.03	78.66	31.53	30.25	gi|692332000	glutathione synthetase	5	0.862979	0.703059	1.15878	0.817416	1.1272	0.741778
AIS07369.1	458	8.92	8.92	60.29	35.17	23.92	gi|692331168	isocitrate dehydrogenase	7	0.105682	0.0573943	1.88799	0.0057871	1.36773	0.144191
AIS06753.1	459	8.86	8.86	49.4	23.65	23.65	gi|692330552	sugar kinase	5	2.26986	0.550545	0.711214	0.992362	1.04713	0.126037
AIS08179.1	460	8.83	8.83	70.65	23.87	23.87	gi|692331978	peptide chain release factor 2	6	0.325087	0.617711	1.88799	0.0483647	1.03753	0.966296
AIS05269.1	461	8.79	8.79	58.96	12.75	12.75	gi|692329068	phosphate acetyltransferase	5	0.847227	0.600296	1	0.728141	1.5417	0.107042
AIS06771.1	462	8.64	8.64	66.43	45.45	45.45	gi|692330570	histidine kinase	5	0.465586	0.178937	0.765597	0.00902317	0.847227	0.706034
AIS06130.1	463	8.57	8.57	53.42	30.82	27.4	gi|692329929	short-chain dehydrogenase	9	0.042462	0.0396144	7.44732	0.000356246	0.731139	0.400796
AIS07277.1	464	8.51	8.51	78.26	48.37	30.98	gi|692331076	GTP cyclohydrolase	4	0.937562	0.528872	0.253513	0.08898	0.226986	0.301583
AIS07470.1	465	8.43	8.43	52.4	30.67	30.67	gi|692331269	hypothetical protein	5	0.642688	0.500876	2.99226	0.144719	4.40555	0.0936875
AIS04939.1	466	8.4	8.4	41.32	8.719	4.625	gi|692328738	peptide synthetase	4	0.288403	0.0591848	0.413047	0.133307	0.331131	0.141424
AIS05868.1	467	8.34	8.34	60.74	20.92	17.48	gi|692329667	aldo/keto reductase	4	0.487529	0.261377	0.879023	0.626994	1.23595	0.951512
AIS06354.1	468	8.33	8.33	77.78	56.94	37.5	gi|692330153	histidine triad protein	4	1.02802	0.043554	1.1272	0.446316	1.15878	0.0401277
AIS05363.1	469	8.29	8.29	92.86	58.16	57.14	gi|692329162	integration host factor subunit alpha	8	0.60256	0.921094	0.242103	0.610656	1.61436	0.350441
AIS06374.1	470	8.19	8.19	34.68	12.12	8.586	gi|692330173	siderophore biosynthesis protein	4	1.1695	0.740062	4.87528	0.753177	2.83139	0.0634567
AIS06932.1	471	8.14	8.14	53.74	43.54	38.78	gi|692330731	hypothetical protein	5	0.107647	0.219037	1.8197	0.137043	1.87068	0.309556
AIS05028.1	472	8.13	8.13	67.45	35.38	29.72	gi|692328827	hypothetical protein	4	1.23595	0.0763882	1.13763	0.703312	1.22462	0.321696
AIS07191.1	473	8.07	8.07	55.79	16.02	13.35	gi|692330990	lipoyl synthase	4	1.07647	0.919421	0.765597	0.435127	1.55597	0.102258
AIS06112.1	474	8.06	8.06	76.03	27.72	23.22	gi|692329911	enoyl-CoA hydratase	4	1.36773	0.943309	1.7378	0.0803931	0.260615	0.00575913
AIS06238.1	475	8.05	8.09	60.24	32.93	30.92	gi|692330037	hypothetical protein	4	0.879023	0.0967815	1.05682	0.35636	0.92045	0.30958
AIS07026.1	476	8.04	8.04	55.14	23.14	19.14	gi|692330825	cytochrome C oxidase subunit II	4	0.214783	0.0161704	0.704693	0.513448	0.862979	0.658835
AIS07314.1	477	8.04	8.04	58.73	38.1	33.33	gi|692331113	elongation factor P	11	0.390841	0.606466	0.20893	0.16983	0.255859	0.348764
AIS08016.1	478	8.02	8.02	64.11	24.88	24.88	gi|692331815	guanylate kinase	5	0.895365	0.51278	1.10662	0.999111	0.887156	0.542533
AIS07917.1	479	8.02	8.02	81.32	49.45	49.45	gi|692331716	30S ribosomal protein S19	11	1.22462	0.129131	0.334195	0.911321	3.22107	0.144758
AIS06215.1	480	8.01	8.01	52.99	16.42	13.93	gi|692330014	phosphoribosylglycinamide formyltransferase	4	0.444631	0.131105	0.704693	0.23138	0.539511	0.442245
AIS08015.1	481	8.01	8.01	63.61	23.42	20.25	gi|692331814	4-hydroxy-3-methylbut-2-enyl diphosphate reductase	5	0.946237	0.982843	0.92045	0.812644	0.855067	0.879696
AIS08265.1	482	8.01	8.01	53.12	22.44	16.71	gi|692332064	imidazolonepropionase	4	0.816582	0.7138	0.0380189	0.025085	0.122462	0.00596018
AIS07666.1	483	8.01	8.01	67.17	26.2	26.2	gi|692331465	NAD(P)H-quinone oxidoreductase	5	0.57544	0.0599994	0.816582	0.922935	1.30617	0.406848
AIS06971.1	484	8.01	8.01	55.76	24.88	24.88	gi|692330770	dihydropteridine reductase	7	0.744732	0.894463	0.60256	0.783716	1.51356	0.166165
AIS07075.1	485	8.01	8.01	40.66	20.88	20.88	gi|692330874	protein CsuA	4	1.87068	0.0362791	0.758578	0.890529	0.246604	0.111766
AIS05454.1	486	8	8	52.61	12.94	8.908	gi|692329253	NADH:ubiquinone oxidoreductase	4	0.704693	0.0342393	0.77983	0.507017	0.92045	0.943507
AIS05390.1	487	8	8	64.27	19.39	16.9	gi|692329189	histidinol-phosphate aminotransferase	4	1.04713	0.373475	1.01859	0.235164	1.03753	0.976346
AIS07449.1	488	8	8	76.06	17.61	17.61	gi|692331248	translocation protein TolB	5	0.751623	0.466704	0.280543	0.0798172	0.912011	0.822474
AIS04871.1	489	8	8	67.65	35.29	35.29	gi|692328670	ribonuclease PH	7	0.981748	0.942437	0.801678	0.570843	0.824138	0.429762
AIS04834.1	490	8	8	57.91	14.19	14.19	gi|692328633	lytic transglycosylase	4	1.24738	0.712079	1.11686	0.668385	1.57036	0.119439
AIS07341.1	491	8	8	38.74	10.12	10.12	gi|692331140	pyruvate decarboxylase	4	0.524807	0.106131	0.207014	0.023175	0.0613762	0.0128738
AIS07290.1	492	8	8	44.96	13.62	11.01	gi|692331089	ABC transporter	4	0.130617	0.118203	15.7036	0.00386515	6.60693	0.019582
AIS05984.1	493	8	8	40.23	11.95	11.95	gi|692329783	allophanate hydrolase	4	1.01859	0.465103	1.10662	0.557484	0.903649	0.818452
AIS05453.1	494	8	8	67.56	25.33	25.33	gi|692329252	NADH dehydrogenase	5	1.1695	0.0979557	0.981748	0.933127	0.824138	0.422185
AIS07914.1	495	8	8	83.21	46.72	36.5	gi|692331713	50S ribosomal protein L16	6	4.16869	0.0926777	0.0704693	0.10236	3.13329	0.168371
AIS06321.1	496	8	8	68.42	33.33	33.33	gi|692330120	cytidylate kinase	4	1	0.44332	1	0.988924	0.870964	0.56651
AIS07059.1	497	8	8	61.98	28.51	28.51	gi|692330858	racemase	4	0.47863	0.146332	1.25893	0.514008	0.231206	0.0514436
AIS07742.1	498	8	8	60.87	26.71	26.71	gi|692331541	hypothetical protein	4	1.83654	0.0483522	0.316228	0.650137	0.0963829	0.309545
AIS07325.1	499	8	8	45.1	20.78	20.78	gi|692331124	stationary phase survival protein SurE	5	0.704693	0.816559	0.816582	0.809581	0.313329	0.254151
AIS07193.1	500	8	8	65.35	48.03	48.03	gi|692330992	4-carboxymuconolactone decarboxylase	5	1.04713	0.769913	0.870964	0.772264	0.92045	0.852832
AIS07585.1	501	8	8	80	49.41	49.41	gi|692331384	50S ribosomal protein L27	7	2.99226	0.298791	0.353183	0.0486164	3.7325	0.25848
AIS06045.1	502	8	8	80.21	39.58	39.58	gi|692329844	phenylacetate-CoA oxygenase	4	0.457088	0.0549559	0.0534564	0.00379449	0.109648	0.00386995
AIS05870.1	503	8	8	75.71	46.43	46.43	gi|692329669	osmotically inducible protein C	4	0.801678	0.345767	0.990832	0.769591	0.990832	0.83063
AIS06497.1	504	8	8	51.17	36.62	31.92	gi|692330296	2,3-dihydro-2,3-dihydroxybenzoate synthetase	7	0.177011	0.260216	8.24138	0.00302596	10.5682	0.00454681
AIS05332.1	505	8	8	59.4	36.84	36.84	gi|692329131	iojap-like ribosome-associated protein	4	0.879023	0.536022	0.648634	0.812101	1.70608	0.214579
AIS08021.1	506	8	8	58.44	31.82	31.82	gi|692331820	bacterioferritin	4	0.201372	0.0686992	0.461318	0.681594	0.737904	0.775808
AIS06362.1	507	7.89	7.89	71.34	45.22	45.22	gi|692330161	Rrf2 family transcriptional regulator	4	1.27057	0.478699	0.496592	0.961039	2.24905	0.0699812
AIS06426.1	508	7.82	7.82	93.18	68.18	68.18	gi|692330225	YcgL domain-containing protein	4	1.0666	0.973646	1.09648	0.453025	1.10662	0.669658
AIS07976.1	509	7.74	7.74	56.56	27.99	22.74	gi|692331775	arginine N-succinyltransferase	5	0.660693	0.357314	0.144544	0.00674709	0.30761	0.0349402
AIS05942.1	510	7.72	7.72	90.66	26.37	26.37	gi|692329741	transporter	4	0.870964	0.546676	0.954993	0.828423	0.972747	0.931763
AIS05864.1	511	7.68	7.68	56.7	24.74	21.65	gi|692329663	ATP phosphoribosyltransferase regulatory subunit	6	0.772681	0.0951398	0.937562	0.59866	0.77983	0.0910147
AIS07121.1	512	7.64	7.64	64.92	43.46	43.46	gi|692330920	nitroreductase	4	0.787046	0.215902	0.972747	0.813776	0.990832	0.854277
AIS05176.1	513	7.51	7.51	100	66.36	53.64	gi|692328975	HopJ type III effector protein	5	1.7378	0.148969	0.465586	0.543413	2.55859	0.0837283
AIS08072.1	514	7.46	7.46	59.02	37.56	37.07	gi|692331871	imidazole glycerol phosphate synthase	6	1.13763	0.672354	1.31826	0.430523	1.09648	0.579472
AIS07296.1	515	7.43	7.43	46.79	15.37	15.37	gi|692331095	Rhizobactin siderophore biosynthesis protein RhbE	4	0.444631	0.0864562	3.69828	0.130558	3.80189	0.00915355
AIS07608.1	516	7.3	7.3	55.99	16.13	16.13	gi|692331407	DcaP-like protein	6	1.08643	0.31979	0.0483059	0.00704546	0.57544	0.280228
AIS05292.1	517	7	7	66.1	14.07	12.58	gi|692329091	GTP-binding protein	5	3.22107	0.152324	0.981748	0.592773	2.33346	0.271029
AIS07389.1	518	6.99	6.99	60.74	20.69	16.18	gi|692331188	gamma-glutamyl kinase	4	1.00925	0.687435	0.724436	0.0899806	1.00925	0.194492
AIS06746.1	519	6.94	6.94	94.17	46.64	46.64	gi|692330545	ribose 5-phosphate isomerase	5	0.758578	0.0683525	0.636796	0.0113134	0.831764	0.245509
AIS07375.1	520	6.8	6.8	45	44.37	44.37	gi|692331174	peptidylprolyl isomerase	15	1.1272	0.102401	1.02802	0.508144	1.19124	0.194291
AIS06381.1	521	6.77	6.77	48.58	10.88	8.938	gi|692330180	ligand-gated channel protein	4	0.679204	0.582723	1.11686	0.394053	2.80543	0.0961697
AIS07744.1	522	6.75	6.75	32.83	8.864	8.864	gi|692331543	glucose dehydrogenase	5	0.188799	0.00925894	1.99526	0.163501	1.03753	0.874604
AIS05206.1	523	6.73	6.73	47.63	18.94	18.94	gi|692329005	3-isopropylmalate dehydrogenase	4	0.862979	0.437912	0.870964	0.534827	0.870964	0.1196
AIS05295.1	524	6.65	6.65	98.82	58.82	58.82	gi|692329094	glutaredoxin	5	1.08643	0.928244	1.04713	0.510403	1.00925	0.705489
AIS07120.1	525	6.56	6.56	68.35	14.85	14.85	gi|692330919	glycerol-3-phosphate dehydrogenase	4	0.794328	0.513048	0.879023	0.814442	0.912011	0.662502
AIS07154.1	526	6.52	6.52	76.83	32.05	23.94	gi|692330953	ferredoxin-NADP reductase	4	1.14815	0.356131	0.704693	0.689924	0.862979	0.306793
AIS04878.1	527	6.5	6.5	55.83	27.08	27.08	gi|692328677	peptidylprolyl isomerase	4	0.972747	0.556821	0.903649	0.0972862	0.963829	0.928191
AIS08252.1	528	6.42	6.42	66.34	18.92	18.92	gi|692332051	phosphoserine phosphatase	4	0.744732	0.122352	0.92045	0.492821	0.862979	0.374038
AIS05949.1	529	6.42	6.42	60.36	22.86	18.93	gi|692329748	universal stress protein	5	0.301995	0.240385	0.912011	0.42494	2.31206	0.144444
AIS08210.1	530	6.37	6.37	47.59	31.03	31.03	gi|692332009	signal peptide protein	4	0.383707	0.259921	1.14815	0.357385	1.40605	0.692939
AIS06911.1	531	6.3	6.3	50.24	14.98	13.77	gi|692330710	lactonase	3	0.879023	0.850714	0.928966	0.719121	0.963829	0.953451
AIS06285.1	532	6.28	6.28	37.64	20.79	16.29	gi|692330084	hypothetical protein	3	0.847227	0.503516	0.895365	0.725337	0.831764	0.188013
AIS05739.1	533	6.23	6.23	59.68	10.4	5.925	gi|692329538	polyphosphate kinase	3	0.349945	0.138435	0.698232	0.613568	0.937562	0.819765
AIS05272.1	534	6.22	6.22	53.4	25.24	21.84	gi|692329071	2-dehydro-3-deoxyphosphogluconate aldolase	4	1.01859	0.728284	0.231206	0.309778	0.401791	0.184324
AIS04896.1	535	6.19	6.19	43.88	12.95	11.69	gi|692328695	glucose-6-phosphate isomerase	4	1.0666	0.93333	0.862979	0.509191	0.92045	0.629242
AIS07825.1	536	6.17	6.17	51.72	32.41	26.9	gi|692331624	thioredoxin	4	0.862979	0.746214	1.1695	0.181855	0.981748	0.711449
AIS07431.1	537	6.1	6.1	60.87	23.19	17.39	gi|692331230	membrane protein	6	0.737904	0.964341	0.912011	0.999793	1.19124	0.776719
AIS05450.1	538	6.08	6.08	93.16	71.79	49.57	gi|692329249	hypothetical protein	3	0.685488	0.756293	2.1677	0.0311831	3.19154	0.126967
AIS07339.1	539	6.03	6.03	58.6	22.45	18.37	gi|692331138	phosphonate ABC transporter substrate-binding protein	4	1.04713	0.728505	1.07647	0.832679	1.11686	0.909764
AIS06496.1	540	6.03	6.03	69.92	27.34	21.09	gi|692330295	2,3-dihydro-2,3-dihydroxybenzoate dehydrogenase	4	1.07647	0.643577	2.24905	0.0113484	1.35519	0.645221
AIS05527.1	541	6.03	6.03	53.97	34.13	34.13	gi|692329326	aspartate decarboxylase	5	1.67494	0.467187	0.409261	0.556584	0.159956	0.872223
AIS05231.1	542	6.02	6.02	59.89	31.07	31.07	gi|692329030	hypothetical protein	4	0.654636	0.220066	0.887156	0.532285	1.03753	0.901623
AIS06740.1	543	6.01	6.01	47.91	6.46	5.384	gi|692330539	Clp protease ClpX	3	1.31826	0.319008	0.847227	0.254185	1.57036	0.189864
AIS05430.1	544	6.01	6.01	44.21	10.67	10.67	gi|692329229	hypothetical protein	3	2.12814	0.101534	0.148594	0.00817648	4.74242	0.0450575
AIS05465.1	545	6.01	6.01	60.19	38.86	32.7	gi|692329264	uracil phosphoribosyltransferase	4	5.64937	0.0602135	0.564937	0.626107	1.92309	0.496688
AIS05406.1	546	6.01	6.01	77.63	34.21	34.21	gi|692329205	ribulose-phosphate 3-epimerase	4	0.496592	0.860178	0.0887156	0.0802259	0.239883	0.132817
AIS06432.1	547	6	6	62.81	10.74	10.74	gi|692330231	chorismate synthase	3	0.879023	0.734676	0.691831	0.40029	1	0.659173
AIS08172.1	548	6	6	40.99	5.239	5.239	gi|692331971	acetyl-CoA synthetase	3	0.608135	0.0131845	1.78649	0.0650375	0.990832	0.851377
AIS07806.1	549	6	6	64.64	14.2	14.2	gi|692331605	S-adenosylmethionine tRNA ribosyltransferase	3	1.49968	0.634602	0.847227	0.969163	0.185353	0.563968
AIS06854.1	550	6	6	68.26	12.64	12.64	gi|692330653	UDP-3-O-(3-hydroxymyristoyl) glucosamine N-acyltransferase	3	1.04713	0.8039	0.717794	0.0348467	0.972747	0.968718
AIS06431.1	551	6	6	48.8	9.88	9.88	gi|692330230	SAM-dependent methyltransferase	4	1.48594	0.110987	0.195884	0.457415	0.369828	0.213261
AIS08196.1	552	6	6	49.76	12.62	12.62	gi|692331995	cell division protein FtsA	3	1.05682	0.102678	0.285759	0.0213015	1.40605	0.0481086
AIS07426.1	553	6	6	64.5	20.85	17.92	gi|692331225	CysB family transcriptional regulator	3	0.92045	0.980911	1.28233	0.664633	1.21339	0.607335
AIS04823.1	554	6	6	39.46	13.61	12.02	gi|692328622	guanine deaminase	4	1.52757	0.626601	1.11686	0.430565	0.519996	0.739814
AIS05045.1	555	6	6	38.84	9.598	9.598	gi|692328844	UDP-N-acetylmuramoyl-L-alanyl-D-glutamate synthetase	3	1.04713	0.697227	1.09648	0.727051	0.954993	0.838399
AIS04901.1	556	6	6	54.31	9.399	9.399	gi|692328700	lactate dehydrogenase	3	0.990832	0.972216	0.809096	0.224723	1.31826	0.282947
AIS07134.1	557	6	6	36.83	9.465	9.465	gi|692330933	aminoacyl-histidine dipeptidase	4	0.570164	0.0186267	0.343558	0.119959	0.92045	0.915739
AIS06680.1	558	6	6	69.28	15.36	15.36	gi|692330479	mRNA 3'-end processing factor	3	0.376704	0.116496	1.04713	0.898841	0.0981748	0.0283866
AIS05486.1	559	6	6	68.78	31.22	20.11	gi|692329285	deoxycytidine triphosphate deaminase	3	0.625173	0.53336	0.263027	0.203636	0.564937	0.450487
AIS08156.1	560	6	6	46.15	17.85	17.85	gi|692331955	NADPH:quinone oxidoreductase	3	0.698232	0.250921	0.0432514	0.0238589	0.515229	0.384469
AIS05816.1	561	6	6	48.63	18.49	18.49	gi|692329615	NLPA lipoprotein	4	0.772681	0.846378	0.787046	0.348806	0.855067	0.656265
AIS07346.1	562	6	6	79.4	20.17	20.17	gi|692331145	signal peptide protein	3	0.887156	0.553304	1.35519	0.350551	1.00925	0.905515
AIS07185.1	563	6	6	41.45	15.64	15.64	gi|692330984	methionine aminopeptidase	3	0.816582	0.561107	0.580764	0.234422	0.505825	0.130248
AIS07406.1	564	6	6	55.19	21.16	18.26	gi|692331205	pyridoxine 5'-phosphate synthase	4	0.648634	0.631267	0.248886	0.187853	0.539511	0.344376
AIS07404.1	565	6	6	63.1	26.98	26.98	gi|692331203	oxidoreductase	4	1.13763	0.206833	1.21339	0.171544	1.19124	0.188797
AIS07385.1	566	6	6	51.15	15.23	15.23	gi|692331184	2-nitropropane dioxygenase	3	0.758578	0.29664	1.04713	0.963437	1.18032	0.521578
AIS07758.1	567	6	6	51.17	18.78	18.78	gi|692331557	peroxidase	3	0.248886	0.0325817	2.99226	0.160465	2.12814	0.656464
AIS05500.1	568	6	6	41.74	14.2	14.2	gi|692329299	cell division protein ZipA	3	1.24738	0.00292012	1.36773	0.00242288	1.21339	0.00266323
AIS05245.1	569	6	6	46.43	13.57	13.57	gi|692329044	thymidylate synthase	3	1.08643	0.177005	1.21339	0.269619	0.963829	0.91681
AIS07818.1	570	6	6	89	66	66	gi|692331617	hypothetical protein	4	1.13763	0.647776	1.07647	0.696744	0.912011	0.333662
AIS07116.1	571	6	6	40.12	11.08	11.08	gi|692330915	dihydroorotate dehydrogenase	3	1.13763	0.788925	0.928966	0.764336	0.972747	0.971898
AIS05522.1	572	6	6	59.22	20.78	20.78	gi|692329321	hydrogenase	3	1.25893	0.830131	1.10662	0.478406	1.19124	0.546281
AIS05379.1	573	6	6	44.53	14.6	14.6	gi|692329178	hypothetical protein	3	0.928966	0.600985	1.25893	0.178648	0.963829	0.752969
AIS07573.1	574	6	6	94.74	42.11	42.11	gi|692331372	hypothetical protein	3	5.34564	0.28947	0.57544	0.270225	3.83707	0.333486
AIS07320.1	575	6	6	75.19	33.83	33.83	gi|692331119	glyoxalase I	3	0.981748	0.878485	0.283139	0.125579	0.277971	0.163509
AIS07032.1	576	6	6	77.33	56	49.33	gi|692330831	30S ribosomal protein S18	3	4.65586	0.0519384	0.0717794	0.0548762	2.14783	0.228327
AIS06347.1	577	6	6	72.73	31.82	31.82	gi|692330146	30S ribosomal protein S20	3	1.31826	0.425263	0.401791	0.0655298	1.52757	0.146101
AIS05467.1	578	6	6	38.31	17.97	17.97	gi|692329266	LysR family transcriptional regulator	3	1.0666	0.297609	1.21339	0.0606498	0.862979	0.0318417
AIS07827.1	579	6	6	90.09	62.16	62.16	gi|692331626	oxidoreductase	12	0.937562	0.84333	0.505825	0.735862	1.14815	0.718351
AIS06776.1	580	6	6	36.36	21.97	21.97	gi|692330575	Map	4	0.92045	0.712346	1.52757	0.235488	1.21339	0.572628
AIS05517.1	581	6	6	91.8	37.7	37.7	gi|692329316	50S ribosomal protein L32	11	0.170608	0.13347	0.0937562	0.04353	0.765597	0.424635
AIS05516.1	582	6	6	59.14	24.73	24.73	gi|692329315	metal-binding protein	3	1.2942	0.266361	1.43219	0.161647	1.03753	0.374235
AIS05550.1	583	6	6	76.06	53.52	53.52	gi|692329349	hypothetical protein	3	1.83654	0.142903	0.586138	0.699885	0.469894	0.0535025
AIS05246.1	584	6	6	28.5	25.12	16.91	gi|692329055	hypothetical protein	3	0.887156	0.340332	1.04713	0.589705	1.1695	0.421816
AIS06919.1	585	6	6	40.85	15.49	15.49	gi|692330718	dehydratase	3	0.794328	0.802775	1.18032	0.362783	1.22462	0.404878
AIS05860.1	586	6	6	89.29	67.86	67.86	gi|692329659	carbon storage regulator	3	1	0.98235	1.1272	0.625581	1.01859	0.912997
AIS08160.1	587	6	6	40.13	19.73	19.73	gi|692331959	membrane protein	3	0.870964	0.567917	1.04713	0.828557	0.534564	0.0951344
AIS07108.1	588	6	6	56.34	30.99	30.99	gi|692330907	30S ribosomal protein S21	3	4.32514	0.0400683	0.288403	0.633008	0.428549	0.162241
AIS07045.1	589	6	6	78.65	44.94	44.94	gi|692330844	DNA-binding protein	4	6.08135	0.206551	0.0963829	0.0551073	0.972747	0.493834
AIS08017.1	590	6	6	88.04	41.3	41.3	gi|692331816	DNA-directed RNA polymerase subunit omega	4	1.30617	0.0710893	0.717794	0.205861	0.946237	0.552599
AIS06408.1	591	6	6	60.58	43.07	43.07	gi|692330207	HIT family hydrolase	3	1.25893	0.26398	0.816582	0.0575829	0.92045	0.751114
AIS07548.1	592	6	6	46.9	31.03	29.66	gi|692331347	universal stress protein	3	1.07647	0.0110919	0.83946	0.00182438	1.52757	0.00256941
AIS05057.1	593	6	6	87.64	46.07	46.07	gi|692328856	iron transporter	4	0.666807	0.334553	0.717794	0.238137	0.895365	0.915232
AIS06778.1	594	6	6	50.36	30.94	30.94	gi|692330577	hypothetical protein	3	0.981748	0.902109	1.41906	0.626581	0.190546	0.284208
AIS07329.1	595	6	6	25.41	23.76	23.76	gi|692331128	anhydrase	3	1.02802	0.325837	0.870964	0.768729	0.92045	0.217825
AIS07086.1	596	6	6	43.33	43.33	43.33	gi|692330885	DNA-binding protein	4	0.0801678	0.00577001	3.43558	0.0391973	0.824138	0.882437
AIS05520.1	597	6	6	42.31	33.33	33.33	gi|692329319	acyl carrier protein	12	0.501187	0.848475	0.180302	0.226758	0.291072	0.165997
AIS07445.1	598	5.82	5.82	80.74	23.7	23.7	gi|692331244	thioesterase	3	1.18032	0.463597	1.33045	0.410899	0.963829	0.939563
AIS06301.1	599	5.75	5.75	45.77	15.38	15.38	gi|692330100	cobalamin biosynthesis protein CobQ	3	0.180302	0.168155	2.70396	0.249751	0.570164	0.678402
AIS05749.1	600	5.66	5.66	67.55	19.54	10.93	gi|692329548	sulfate adenylyltransferase subunit 2	3	0.704693	0.660978	1.52757	0.313226	0.280543	0.117703
AIS05511.1	601	5.6	5.6	83.39	16.29	12.05	gi|692329310	pseudouridine synthase	3	1.31826	0.572715	1.31826	0.387288	1.2942	0.388899
AIS07289.1	602	5.45	5.45	42.18	11.86	9.605	gi|692331088	ABC transporter	4	0.809096	0.71153	8.79023	0.0293246	7.94328	0.139648
AIS08243.1	603	5.4	5.4	55.93	19.49	18.22	gi|692332042	chemotaxis protein CheY	3	1.35519	0.382309	2.42103	0.0828798	1.19124	0.585188
AIS07500.1	604	5.26	5.26	68.66	22.39	22.39	gi|692331299	nitroreductase	3	0.704693	0.932771	1.0666	0.553473	0.642688	0.0117033
AIS05523.1	605	5.2	5.2	60.27	29.46	29.46	gi|692329322	hydrolase	4	1.11686	0.824788	1.13763	0.515014	0.731139	0.288801
AIS06317.1	606	5.13	5.13	70.46	34.18	34.18	gi|692330116	uracil-DNA glycosylase	4	1.13763	0.52287	1.28233	0.381877	1.34276	0.204483
AIS04966.1	607	5.12	5.12	70.81	37.89	37.89	gi|692328765	Fur family transcriptional regulator	3	0.717794	0.94861	1.00925	0.976974	1.15878	0.663284
AIS07580.1	608	5.04	5.04	62.42	44.59	31.85	gi|692331379	rRNA methylase	3	1.10662	0.00268075	1.14815	0.00284018	1.09648	0.00278141
AIS07905.1	609	5.03	5.03	93.97	29.31	29.31	gi|692331704	50S ribosomal protein L18	6	6.42688	0.207849	0.570164	0.0703044	5.49541	0.216501
AIS05350.1	610	4.91	4.91	61.8	24.16	24.16	gi|692329149	hypothetical protein	3	3.31131	0.21287	0.630957	0.586673	0.751623	0.976056
AIS06208.1	611	4.9	4.9	41.81	14.71	14.71	gi|692330007	aminotransferase	4	0.291072	0.150318	1.70608	0.0436516	1.34276	0.313048
AIS07487.1	612	4.85	4.85	40.63	12.5	12.5	gi|692331286	diaminopimelate decarboxylase	3	2.05116	0.185813	1.34276	0.795871	0.505825	0.183417
AIS08306.1	613	4.81	4.81	65.93	17.95	15.02	gi|692332105	dihydrodipicolinate reductase	4	0.794328	0.412093	1.03753	0.369225	1.05682	0.679773
AIS06275.1	614	4.71	4.71	47.92	14.96	14.96	gi|692330074	tRNA (uracil-5-)-methyltransferase	4	1.02802	0.218937	1.10662	0.030288	1.01859	0.660374
AIS05837.1	615	4.54	4.54	49.37	18.83	18.83	gi|692329636	GntR family transcriptional regulator	3	4.74242	0.0709463	7.65597	0.0366878	2.10863	0.324073
AIS06356.1	616	4.54	4.54	43.75	27.68	27.68	gi|692330155	2Fe-2S ferredoxin	3	10.4713	0.373391	3.10456	0.374681	1.52757	0.807097
AIS06856.1	617	4.45	4.45	51.72	6.064	6.064	gi|692330655	membrane protein	3	0.60256	0.850541	0.083946	0.00584332	0.758578	0.919511
AIS07139.1	618	4.44	4.45	46.46	14.96	14.96	gi|692330938	acyl-CoA dehydrogenase	3	1	0.988837	1.33045	0.530209	0.937562	0.87654
AIS06310.1	619	4.34	4.34	43.19	14.79	14.79	gi|692330109	deoxyribonuclease	3	1.01859	0.778447	1.07647	0.457667	1.00925	0.601761
AIS05935.1	620	4.31	4.31	55.33	24.87	15.23	gi|692329734	peptidoglycan-binding protein	3	0.487529	0.153632	1.90546	0.00648108	0.496592	0.861667
AIS05628.1	621	4.31	4.31	76	43.33	29.33	gi|692329427	deoxyuridine 5'-triphosph nucleotidohydrolase	3	4.44631	0.038601	6.13762	0.0701214	1.70608	0.807257
AIS05466.1	622	4.31	4.31	65.98	48.45	48.45	gi|692329265	cold-shock protein	3	1.09648	0.676517	0.972747	0.9332	1.02802	0.878836
AIS05165.1	623	4.3	4.3	48.07	9.298	9.298	gi|692328964	electron transfer flavoprotein-ubiquinone oxidoreductase	3	0.474242	0.160443	0.60256	0.202345	0.648634	0.187484
AIS08235.1	624	4.25	4.25	45.52	12.38	9.714	gi|692332034	glutamate--cysteine ligase	3	1.11686	0.284875	0.946237	0.704287	0.870964	0.593007
AIS05620.1	625	4.18	4.18	58.95	53.68	28.42	gi|692329419	hypothetical protein	3	1.30617	0.61917	0.469894	0.628951	0.296483	0.389328
AIS08182.1	626	4.11	4.11	63.76	27.52	17.89	gi|692331981	pyridoxamine 5'-phosphate oxidase	3	0.870964	0.411237	0.765597	0.316963	1.35519	0.439113
AIS07409.1	627	4.08	4.08	52.63	11.99	9.357	gi|692331208	GTPase Era	3	1.35519	0.0759274	1.07647	0.353498	1.11686	0.580787
AIS07740.1	628	4.08	4.08	52.38	45.58	19.73	gi|692331539	glyoxalase	2	0.390841	0.0153683	4.57088	0.0165081	1.41906	0.123457
AIS06048.1	629	4.06	4.06	43.63	11.05	11.05	gi|692329847	phenylacetic acid degradation protein	3	0.444631	0.328637	0.260615	0.277216	0.057544	0.16207
AIS05358.1	630	4.04	4.04	79.83	29.41	22.69	gi|692329157	50S ribosomal protein L20	7	8.16582	0.296736	0.711214	0.495916	7.11213	0.323841
AIS08225.1	631	4.03	4.03	44.82	10.21	7.815	gi|692332024	DNA topoisomerase IV subunit B	3	2.0893	0.209954	3.59749	0.135866	1.22462	0.516336
AIS05036.1	632	4.03	4.03	78.2	22.75	18.48	gi|692328835	response regulator	2	0.847227	0.64185	0.691831	0.195514	1.04713	0.514603
AIS08299.1	633	4.01	4.01	48.54	11.11	11.11	gi|692332098	alcohol dehydrogenase	2	0.440555	0.20429	1.0666	0.851127	0.92045	0.864188
AIS07302.1	634	4.01	4.01	21.49	7.593	7.593	gi|692331101	acinetobactin biosynthesis protein	3	0.224905	0.0850919	22.6986	0.0799785	16.1436	0.0950127
AIS08031.1	635	4.01	4.01	38.89	13.06	13.06	gi|692331830	3-dehydroquinate synthase	2	1.03753	0.599671	1.15878	0.0794224	1.19124	0.549685
AIS06202.1	636	4.01	4.01	46.01	13.42	13.42	gi|692330001	hypothetical protein	2	0.831764	0.2612	1.03753	0.970276	1.0666	0.753914
AIS06765.1	637	4.01	4.01	37.88	18.18	18.18	gi|692330564	nitroreductase	2	1.05682	0.502917	0.83946	0.256846	1.15878	0.454463
AIS06281.1	638	4.01	4.01	33.06	17.74	17.74	gi|692330080	glycine cleavage system protein H	2	0.92045	0.871017	0.691831	0.321308	0.855067	0.622111
AIS06210.1	639	4	6.01	42.24	26.09	26.09	gi|692330009	glutathione peroxidase	4	1.09648	0.906378	1.1695	0.197214	3.04789	0.253963
AIS05618.1	640	4	4	36.34	4.752	3.564	gi|692329417	cell division protein FstK	2	4.61318	0.289284	10.0925	0.18802	2.14783	0.711513
AIS07396.1	641	4	4	50.67	4.458	4.458	gi|692331195	excinuclease ABC subunit B	3	1.14815	0.280924	0.887156	0.0271641	1.2942	0.03298
AIS08199.1	642	4	4	41.08	8.714	8.714	gi|692331998	UDP-N-acetylmuramate--alanine ligase	2	99.0832	0.0201263	99.0832	0.0157263	99.0832	0.0177097
AIS07157.1	643	4	4	44.74	8.553	8.553	gi|692330956	protease	2	0.77983	0.557323	0.591562	0.329563	0.963829	0.955814
AIS07370.1	644	4	4	65.83	15	15	gi|692331169	pseudouridine synthase	2	1.70608	0.269821	1.58489	0.370471	1.58489	0.21988
AIS07421.1	645	4	4	55.22	12.84	12.84	gi|692331220	ABC transporter permease	2	2.44343	0.261815	0.0990832	0.0920307	1.0666	0.890557
AIS06371.1	646	4	4	45.51	8.534	5.689	gi|692330170	ABC transporter	2	0.92045	0.923663	1.24738	0.723191	1.19124	0.517127
AIS06884.1	647	4	4	57.33	8.469	8.469	gi|692330683	molybdenum cofactor biosynthesis protein MoaA	2	0.554626	0.32914	0.679204	0.458547	0.870964	0.772651
AIS05856.1	648	4	4	59.34	16.27	9.036	gi|692329655	adenine deaminase	2	1.09648	0.83989	1.64437	0.298932	0.625173	0.220266
AIS07211.1	649	4	4	34.83	9.167	9.167	gi|692331010	peptidase M24	3	0.816582	0.674173	1.31826	0.797281	1.51356	0.53736
AIS06863.1	650	4	4	40.49	7.606	7.606	gi|692330662	ribosomal protein S12 methylthiotransferase	2	0.698232	0.490194	1.35519	0.535389	0.92045	0.875615
AIS05415.1	651	4	4	53.11	13.28	13.28	gi|692329214	quinolinate synthetase	2	1.92309	0.541274	0.21677	0.784058	0.474242	0.488553
AIS07813.1	652	4	4	41.49	8.153	8.153	gi|692331612	phosphopantothenoylcysteine decarboxylase	3	1.35519	0.636738	1.90546	0.384433	0.946237	0.885934
AIS06329.1	653	4	4	43.95	9.474	5.526	gi|692330128	ATPase	2	0.0946237	0.478685	1.5417	0.425824	1.88799	0.486368
AIS04874.1	654	4	4	61.57	8.541	8.541	gi|692328673	nicotinate-nucleotide pyrophosphorylase	2	6.72977	0.108472	0.47863	0.270946	0.895365	0.108988
AIS06204.1	655	4	4	43.37	11.11	11.11	gi|692330003	RNA methyltransferase	2	0.954993	0.91411	0.1	0.237862	0.758578	0.676361
AIS06044.1	656	4	4	46.47	14.1	14.1	gi|692329843	ATPase AAA	2	0.214783	0.216453	0.108643	0.0536702	0.57544	0.63117
AIS05153.1	657	4	4	45.91	11.32	11.32	gi|692328952	DNA-binding protein	2	0.83946	0.683893	3.25087	0.176358	0.928966	0.887808
AIS05119.1	658	4	4	74.24	18.18	18.18	gi|692328918	dephospho-CoA kinase	2	0.519996	0.247254	1.13763	0.721645	1.08643	0.811779
AIS08006.1	659	4	4	57.14	25.27	25.27	gi|692331805	16S rRNA processing protein RimM	2	0.654636	0.749078	1.40605	0.525989	0.49204	0.586183
AIS07271.1	660	4	4	41.83	20.06	16.91	gi|692331070	anthranilate phosphoribosyltransferase	3	0.744732	0.543317	1.05682	0.869483	0.928966	0.86924
AIS06471.1	661	4	4	52.11	18.31	18.31	gi|692330270	succinyl-CoA:3-ketoacid-CoA transferase	2	0.879023	0.981037	0.642688	0.76982	0.559758	0.35464
AIS05528.1	662	4	4	74.61	22.8	22.8	gi|692329327	peptidyl-tRNA hydrolase	2	1.40605	0.203251	1.20226	0.342625	1.35519	0.240509
AIS05514.1	663	4	4	57.56	16.1	16.1	gi|692329313	hypothetical protein	3	1.1695	0.46748	1.05682	0.6395	1.1272	0.971612
AIS05309.1	664	4	4	64.42	22.7	22.7	gi|692329108	acetolactate synthase	2	1.34276	0.674322	0.214783	0.173439	0.704693	0.549885
AIS05287.1	665	4	4	60.08	10.27	10.27	gi|692329086	DNA-binding protein	3	0.539511	0.364117	1.1695	0.749402	0.847227	0.758407
AIS05244.1	666	4	4	65.09	17.75	17.75	gi|692329043	diacylglycerol kinase	2	2.85759	0.266459	5.05825	0.168268	0.409261	0.320927
AIS07695.1	667	4	4	35.04	13.25	13.25	gi|692331494	nitrobenzoate reductase	2	0.758578	0.478472	0.954993	0.983901	0.831764	0.51514
AIS06213.1	668	4	4	36.5	15.68	9.254	gi|692330012	succinyldiaminopimelate aminotransferase	2	0.855067	0.712828	1.45881	0.544544	1.03753	0.941807
AIS04865.1	669	4	4	52.74	13.5	13.5	gi|692328664	3-demethylubiquinone-9 3-methyltransferase	2	0.92045	0.744832	0.990832	0.992101	1.15878	0.649974
AIS06364.1	670	4	4	62.91	20.53	20.53	gi|692330163	poly(hydroxyalcanoate) granule associated protein	2	1.1695	0.660462	0.751623	0.370834	0.794328	0.519997
AIS06231.1	671	4	4	37.01	11.42	11.42	gi|692330030	glutathione S-transferase	2	1.19124	0.486508	1.27057	0.591891	1.11686	0.681677
AIS04921.1	672	4	4	30.52	8.447	8.447	gi|692328720	alanine racemase	2	0.672977	0.586882	0.188799	0.301448	0.20893	0.303816
ACV72168.1	673	4	4	85.04	26.77	26.77	gi|258445195	putative cytoplasmic protein	2	1.05682	0.967347	1.09648	0.787272	0.879023	0.45311
AIS05482.1	674	4	4	29.83	8.313	8.313	gi|692329281	ATP-binding protein	2	10.1859	0.252938	6.79204	0.376475	8.31764	0.310214
AIS05240.1	675	4	4	65.53	19.9	19.9	gi|692329039	biopolymer transporter ExbB	2	0.428549	0.55335	1.21339	0.51464	3.53183	0.228186
AIS07429.1	676	4	4	55.08	15.68	15.68	gi|692331228	7-carboxy-7-deazaguanine synthase	2	0.731139	0.367692	1.27057	0.4975	0.963829	0.906489
AIS05940.1	677	4	4	54.19	12.85	12.85	gi|692329739	3-deoxy-D-manno-octulosonate 8-phosphate phosphatase	2	0.870964	0.483187	1.14815	0.948916	0.787046	0.491377
AIS08303.1	678	4	4	38.2	16.48	16.48	gi|692332102	2,5-diketo-D-gluconic acid reductase	2	0.474242	0.0948689	1.09648	0.583551	1.23595	0.427686
AIS06876.1	679	4	4	33.13	11.64	11.64	gi|692330675	UDP-glucose 4-epimerase	2	0.121339	0.0739289	4.57088	0.153193	1.20226	0.692842
AIS04956.1	680	4	4	27.62	7.302	7.302	gi|692328755	quercetin 2,3-dioxygenase	2	0.972747	0.93044	0.972747	0.796106	0.744732	0.563479
AIS05198.1	681	4	4	50.46	18.52	18.52	gi|692328997	haloacid dehalogenase	2	0.862979	0.908717	1.23595	0.700351	1.35519	0.520965
AIS05125.1	682	4	4	67.82	24.71	24.71	gi|692328924	hypothetical protein	5	6.54636	0.302428	0.685488	0.38481	2.0893	0.497768
AIS07999.1	683	4	4	68.71	17.01	17.01	gi|692331798	hemerythrin	2	0.534564	0.298258	0.887156	0.993172	0.505825	0.176606
AIS07938.1	684	4	4	41.45	24.35	24.35	gi|692331737	signal peptide protein	3	0.436516	0.384365	0.199526	0.308499	0.619441	0.865476
AIS04807.1	685	4	4	63.85	19.23	19.23	gi|692328606	cytochrome B	3	0.751623	0.683704	0.654636	0.836922	0.824138	0.63905
AIS07361.1	686	4	4	60.63	25.2	25.2	gi|692331160	hypothetical protein	2	1.72187	0.399265	1.64437	0.390797	1.28233	0.756852
AIS07268.1	687	4	4	43.46	13.09	13.09	gi|692331067	anthranilate synthase subunit II	2	0.816582	0.82253	0.903649	0.596622	0.816582	0.497105
AIS06869.1	688	4	4	46.25	35	35	gi|692330668	2-C-methyl-D-erythritol 2,4-cyclodiphosphate synthase	3	2.58226	0.246741	2.48886	0.25904	0.0642688	0.081612
AIS05885.1	689	4	4	26.11	11.82	11.82	gi|692329684	glutathione S-transferase	3	0.870964	0.748753	0.946237	0.680037	0.887156	0.93721
AIS05333.1	690	4	4	37.88	14.77	14.77	gi|692329132	hydroxypyruvate isomerase	2	0.47863	0.279991	0.794328	0.386106	1.18032	0.441989
AIS07433.1	691	4	4	37.91	13.73	13.73	gi|692331232	peroxiredoxin	2	0.824138	0.705751	1.27057	0.594634	0.870964	0.880002
AIS07132.1	692	4	4	33.81	24.76	19.05	gi|692330931	hydrolase	2	0.283139	0.287364	0.428549	0.298476	0.903649	0.759198
AIS05889.1	693	4	4	43.08	12.82	12.82	gi|692329688	methyltransferase	2	0.544503	0.431731	4.36516	0.176373	1.28233	0.831618
AIS06349.1	694	4	4	38.69	19.05	19.05	gi|692330148	ribonuclease activity regulator protein RraA	2	0.405509	0.431508	1.04713	0.69242	1.30617	0.692483
AIS06898.1	695	4	4	39.74	19.21	19.21	gi|692330697	3-dehydroquinate dehydratase	2	0.765597	0.46572	0.648634	0.53191	0.685488	0.385569
AIS04967.1	696	4	4	23.26	9.69	9.69	gi|692328766	DNA repair protein	2	1.49968	0.445481	0.251189	0.0834672	0.981748	0.977371
AIS06140.1	697	4	4	46.81	26.6	26.6	gi|692329939	GNAT family acetyltransferase	4	0.990832	0.936592	1.49968	0.322159	1.0666	0.593916
AIS08071.1	698	4	4	40.16	25.98	25.98	gi|692331870	GNAT family acetyltraansferase	3	0.487529	0.344621	0.57544	0.474721	1.23595	0.451901
AIS07864.1	699	4	4	66.67	30.86	30.86	gi|692331663	hypothetical protein	4	0.0301995	0.151152	1.24738	0.546729	1.6293	0.361317
AIS07685.1	700	4	4	32.81	25	25	gi|692331484	glutamine amidotransferase	2	0.0349945	0.271092	0.954993	0.985046	1.39316	0.6602
AIS07327.1	701	4	4	27.86	17.86	17.86	gi|692331126	signal peptide protein	2	0.724436	0.611003	0.704693	0.456156	0.698232	0.489789
AIS04938.1	702	4	4	30.23	22.09	22.09	gi|692328737	acyl carrier protein	2	1.07647	0.73138	0.0319154	0.117832	0.0432514	0.117048
AIS05283.1	703	4	4	86.36	63.64	63.64	gi|692329082	FeS assembly protein IscX	2	0.539511	0.214072	1.15878	0.479686	0.591562	0.283679
AIS07925.1	704	3.75	3.75	45.05	4.854	4.854	gi|692331724	ATP-binding protein	2	1.08643	0.685185	1.35519	0.48565	1.20226	0.707222
AIS07486.1	705	3.75	3.75	48.75	22.06	14.59	gi|692331285	diaminopimelate epimerase	2	0.265461	0.145192	1.39316	0.918813	0.946237	0.697397
AIS07129.1	706	3.75	3.75	39.08	8.429	8.429	gi|692330928	thiazole synthase	2	0.816582	0.761544	0.744732	0.635489	0.879023	0.760189
AIS07176.1	707	3.74	3.74	49.85	8.408	8.408	gi|692330975	murein transglycosylase	2	1.10662	0.824695	1.14815	0.767102	1.10662	0.827416
AIS06430.1	708	3.66	3.66	38.65	11.72	9.476	gi|692330229	tryptophan synthase subunit beta	3	1.18032	0.494032	0.794328	0.453452	0.963829	0.294621
AIS04940.1	709	3.64	3.64	39.14	2.796	2.796	gi|692328739	RND transporter	2	0.369828	0.224323	0.0666807	0.133564	0.0862979	0.123419
AIS07395.1	710	3.48	3.48	60	27.69	21.03	gi|692331194	membrane protein	3	0.469894	0.249569	0.903649	0.854086	1.44544	0.278188
AIS05501.1	711	3.44	3.44	47.2	3.245	3.245	gi|692329300	NAD-dependent DNA ligase LigA	2	1.69044	0.347009	1.87068	0.284432	1.57036	0.383168
AIS06957.1	712	3.35	3.35	65.55	34.45	34.45	gi|692330756	5-carboxymethyl-2-hydroxymuconate isomerase	2	0.642688	0.467063	1.40605	0.533254	1.07647	0.861396
AIS05804.1	713	3.27	3.27	51.45	3.735	3.735	gi|692329603	lytic murein transglycosylase	3	0.847227	0.763885	0.698232	0.53575	0.794328	0.670863
AIS07328.1	714	3.24	3.24	54.97	7.068	7.068	gi|692331127	D-alanyl-D-alanine carboxypeptidase	3	0.870964	0.734134	1.69044	0.371358	1.08643	0.708768
AIS05210.1	715	3.19	3.19	52.79	18.48	11.73	gi|692329009	AraC family transcriptional regulator	2	0.990832	0.995807	1.19124	0.431156	1.87068	0.298106
AIS05223.1	716	3.08	3.08	45.83	12.8	12.8	gi|692329022	Zn-dependent oxidoreductase	3	0.903649	0.702852	1.11686	0.229976	0.981748	0.608959
AIS08208.1	717	3.03	3.03	49.64	20.8	10.58	gi|692332007	DNA-(apurinic or apyrimidinic site) lyase	2	0.564937	0.0368637	4.65586	0.0453722	1.92309	0.243952
AIS06909.1	718	2.99	2.99	54.07	7.849	7.849	gi|692330708	UDP-N-acetylenolpyruvoylglucosamine reductase	2	1.07647	0.759388	1.35519	0.379446	1.35519	0.489954
AIS07353.1	719	2.87	2.87	39.7	9.023	5.945	gi|692331152	ATP-dependent helicase	3	0.772681	0.35544	0.559758	0.110109	0.847227	0.325896
AIS07931.1	720	2.77	2.77	56.55	10.34	10.34	gi|692331730	palmitoyl-CoA hydrolase	2	1.24738	0.159043	1.34276	0.137886	1.08643	0.34574
AIS08153.1	721	2.74	2.74	40.63	13.84	10.27	gi|692331952	TenA family transcriptional regulator	2	0.691831	0.421479	1.36773	0.433851	0.296483	0.0902422
AIS05234.1	722	2.56	2.56	70.59	41.18	41.18	gi|692329033	50S ribosomal protein L33	2	0.529663	0.60423	0.0870964	0.25021	2.80543	0.258604
AIS06782.1	723	2.55	2.55	36.03	4.202	3.466	gi|692330581	PTS fructose transporter subunit IIA	2	1.78649	0.372368	3.76704	0.181754	0.505825	0.336173
AIS05275.1	724	2.44	2.44	35.42	11.81	4.244	gi|692329074	aldehyde dehydrogenase	2	0.197697	0.0806037	0.809096	0.45716	0.801678	0.49108
AIS07451.1	725	2.36	2.36	77.42	59.68	59.68	gi|692331250	hypothetical protein	2	0.416869	0.151725	1.69044	0.348165	0.416869	0.118297
AIS06505.1	726	2.34	2.34	32.34	10.23	10.23	gi|692330304	pyrroloquinoline quinone biosynthesis protein PqqB	2	2.51189	0.253707	2.39883	0.266357	1.04713	0.912105
AIS07324.1	727	2.32	2.32	57.25	17.03	17.03	gi|692331123	peptidoglycan-binding protein	2	0.363078	0.141689	0.0630957	0.0705481	0.0452898	0.0392649
AIS06428.1	728	2.3	2.3	54.77	8.481	8.481	gi|692330227	ATPase AAA	2	1.49968	0.478304	1.19124	0.716587	1.5417	0.457544
AIS05685.1	729	2.26	2.26	42.48	21.24	20.35	gi|692329484	peptidylprolyl isomerase	2	0.990832	0.744216	1.20226	0.255388	1.08643	0.703359
AIS07903.1	730	2.24	2.24	82.76	25.86	25.86	gi|692331702	50S ribosomal protein L30	2	0.816582	0.829288	0.92045	0.551931	0.77983	0.666945
AIS06472.1	732	2.23	2.23	58.55	23.5	23.5	gi|692330271	succinyl-CoA:3-ketoacid-CoA transferase	2	0.801678	0.695441	1.04713	0.608104	1.13763	0.644808
AIS07169.1	733	2.19	2.19	26.32	8.333	8.333	gi|692330968	DNA exonuclease	2	0.855067	0.953215	0.672977	0.464918	0.954993	0.899893
AIS08063.1	734	2.18	2.18	26.59	5.882	5.882	gi|692331862	O-acetylhomoserine aminocarboxypropyltransferase	2	0.758578	0.984901	1.10662	0.83355	0.903649	0.88113
AIS05308.1	735	2.14	2.14	47.91	13.24	7.84	gi|692329107	acetolactate synthase 3 catalytic subunit	2	1.33045	0.240818	1.6293	0.152133	1.52757	0.127638
AIS05226.1	736	2.13	2.13	61.28	4.897	2.164	gi|692329025	DNA topoisomerase I	1	0.717794	0.393099	1.24738	0.907125	0.855067	0.965696
AIS08040.1	737	2.12	2.12	55.45	20	12.73	gi|692331839	hypothetical protein	1	3.87258	0.177788	4.16869	0.169579	0.937562	0.914807
AIS07027.1	738	2.09	2.09	15.23	5.882	1.961	gi|692330826	cytochrome o ubiquinol oxidase subunit I	1	0.744732	0.298747	1.2942	0.929898	1	0.916796
AIS07174.1	739	2.09	2.09	38.89	15.28	10.19	gi|692330973	hypothetical protein	1	0.954993	0.92716	1.05682	0.896848	1.1272	0.777142
AIS07043.1	740	2.09	2.09	27.57	11.96	8.306	gi|692330842	ribosomal protein L11 methyltransferase	1	0.895365	0.254579	1.13763	0.281157	0.946237	0.825659
AIS05290.1	741	2.08	2.08	53.02	21.12	15.95	gi|692329089	hypothetical protein	2	1.41906	0.397365	1.08643	0.92171	1.01859	0.951802
AIS07331.1	742	2.05	2.05	13.53	7.958	5.57	gi|692331130	tRNA 2-thiouridylase	1	0.847227	0.761361	1.70608	0.396147	2.26986	0.281998
AIS07350.1	743	2.03	2.03	37.92	8.989	2.809	gi|692331149	oxidoreductase	1	2.14783	0.282428	5.70164	0.137272	1.11686	0.60076
AIS05954.1	744	2.02	2.02	48.92	5.221	1.93	gi|692329753	DNA mismatch repair protein MutS	1	2.51189	0.270982	4.61318	0.573979	0.2208	0.146668
AIS06378.1	745	2.02	2.02	29.09	6.918	5.503	gi|692330177	siderophore biosynthesis protein, IucA/IucC family	3	0.0946237	0.0882821	3.0761	0.215886	1.64437	0.506482
AIS04816.1	746	2.02	2.02	42.35	11.53	3.769	gi|692328615	tRNA modification GTPase TrmE	1	0.990832	0.894348	1.6293	0.351842	0.824138	0.661387
AIS04983.1	747	2.02	2.02	20.11	13.76	13.76	gi|692328782	tRNA threonylcarbamoyladenosine biosynthesis protein RimN	2	0.862979	0.787256	1.20226	0.704447	1	0.981251
AIS05050.1	748	2.02	2.02	16.35	11.06	4.808	gi|692328849	NUDIX hydrolase	2	0.912011	0.918966	0.136773	0.52534	1.00925	0.78195
AIS07543.1	749	2.01	2.01	46.15	11.28	5.641	gi|692331342	hypothetical protein	1	0.831764	0.628128	3.22107	0.201997	1.1272	0.719321
AIS07201.1	750	2	2.01	23.02	5.115	3.581	gi|692331000	serine protease	1	0.772681	0.638945	1.77011	0.376913	1.65959	0.41574
AIS05344.1	751	2	2	51.33	1.848	1.848	gi|692329143	poly(A) polymerase	1	0.387258	0.251664	0.104713	0.109704	1.38038	0.556469
AIS07322.1	752	2	2	37.73	3.326	2.064	gi|692331121	ATP-dependent protease	1	1.7378	0.386373	4.28549	0.166342	2.12814	0.301488
AIS06214.1	753	2	2	39.01	1.466	1.466	gi|692330013	protein-PII uridylyltransferase	1	0.380189	0.247981	2.07014	0.309986	0.981748	0.991228
AIS07677.1	754	2	2	55.86	3.412	3.412	gi|692331476	ribonuclease G	1	0.469894	0.307028	1.97697	0.329979	0.648634	0.477704
AIS05366.1	755	2	2	44.07	9.091	6.324	gi|692329165	thioredoxin	2	0.887156	0.714255	0.824138	0.360954	0.895365	0.618976
AIS08289.1	756	2	2	52.49	4.988	4.988	gi|692332088	ATPase AAA	1	0.37325	0.243412	1.21339	0.699799	0.420727	0.27234
AIS08018.1	757	2	2	34.24	4.85	1.997	gi|692331817	RelA/SpoT family protein	1	1.04713	0.915669	2.31206	0.275166	1.67494	0.405416
AIS07040.1	758	2	2	51.94	4.478	4.478	gi|692330839	transcriptional regulator	1	0.57544	0.399539	1.25893	0.651552	1.25893	0.64873
AIS07743.1	759	2	2	45.34	2.559	2.559	gi|692331542	sulfite reductase	1	0.963829	0.952853	0.205116	0.154711	0.744732	0.598564
AIS07200.1	760	2	2	46.36	2.67	2.67	gi|692330999	2', 3'-cyclic nucleotide 2'-phosphodiesterase	1	0.972747	0.94722	1.40605	0.54827	0.862979	0.761604
AIS06467.1	761	2	2	43.96	8.725	3.356	gi|692330266	LysR family transcriptional regulator	1	0.57544	0.398866	1.94089	0.335454	0.685488	0.517324
AIS04882.1	762	2	2	48.49	3.016	3.016	gi|692328681	Vi polysaccharide biosynthesis protein VipA/TviB	1	0.879023	0.865903	0.963829	0.86515	0.928966	0.910012
AIS08246.1	763	2	2	70.32	12.01	7.774	gi|692332045	phosphatidylserine decarboxylase	1	1.10662	0.374947	0.737904	0.380959	0.831764	0.703666
AIS07705.1	764	2	2	33.52	4.011	4.011	gi|692331504	succinyl-diaminopimelate desuccinylase	1	0.855067	0.773784	1.15878	0.751929	0.630957	0.454424
AIS07691.1	765	2	2	61.8	3.893	3.893	gi|692331490	threonine dehydratase	1	0.711214	0.555809	1.80302	0.366847	1.02802	0.93841
AIS05991.1	766	2	2	40.05	6.718	6.718	gi|692329790	alcohol dehydrogenase	1	0.887156	0.8253	5.7544	0.139144	1.18032	0.731301
AIS05024.1	767	2	2	41.83	3.324	3.324	gi|692328823	5-amino-6-(5-phosphoribosylamino)uraci reductase	1	0.751623	0.61266	0.452898	0.294915	1.20226	0.709239
AIS06375.1	768	2	2	29.35	2.516	2.516	gi|692330174	ornithine monooxygenase	1	1.18032	0.732475	4.44631	0.162284	1.95884	0.331878
AIS04811.1	769	2	2	33.33	3.441	3.441	gi|692328610	chromosomal replication initiation protein	1	81.6582	0.0170408	87.9023	0.0156057	87.0964	0.0165237
AIS07518.1	770	2	2	53.82	11.63	5.648	gi|692331317	protease HtpX	1	0.630957	0.548224	3.22107	0.200833	1.83654	0.309248
AIS07107.1	771	2	2	52.38	5.357	5.357	gi|692330906	protein kinase	1	1.51356	0.473869	1.99526	0.322837	0.679204	0.509995
AIS04929.1	772	2	2	34.4	2.4	2.4	gi|692328728	acyl-CoA dehydrogenase	1	1.07647	0.870953	0.180302	0.144009	0.847227	0.756707
AIS05203.1	773	2	2	33.26	2.754	2.754	gi|692329002	isopropylmalate isomerase	1	0.660693	0.488884	0.816582	0.704036	0.758578	0.618734
AIS08101.1	774	2	2	58.74	5.594	5.594	gi|692331900	aminoglycoside 3-N-acetyltransferase	1	2.07014	0.3104	0.758578	0.614331	1.33045	0.584696
AIS05728.1	775	2	2	49.19	13.31	7.258	gi|692329527	hypothetical protein	1	0.879023	0.974704	1.41906	0.495196	2.10863	0.278245
AIS07541.1	776	2	2	58.8	5.093	5.093	gi|692331340	23S rRNA methyltransferase	1	2.42103	0.329186	3.31131	0.398954	4.48745	0.373581
AIS07173.1	777	2	2	47.78	6.667	6.667	gi|692330972	NADPH-dependent 7-cyano-7-deazaguanine reductase	1	0.751623	0.60122	1.04713	0.879924	1.02802	0.955388
AIS06302.1	778	2	2	35.93	10.85	10.85	gi|692330101	chromosome partitioning protein	2	1.25893	0.647802	0.887156	0.825758	1.43219	0.522923
AIS05204.1	779	2	2	40.47	6.512	6.512	gi|692329003	3-isopropylmalate dehydratase	1	0.862979	0.784009	0.420727	0.273699	0.794328	0.67137
AIS05144.1	780	2	2	60.71	6.548	6.548	gi|692328943	hypothetical protein	1	1.08643	0.780602	4.52898	0.159931	0.83946	0.769564
AIS07607.1	781	2	2	27.02	5.816	5.816	gi|692331406	lipid A phosphoethanolamine transferase	2	1.20226	0.702537	0.155597	0.132572	0.469894	0.307357
AIS07491.1	782	2	2	37.23	5.846	5.846	gi|692331290	membrane protein	1
AIS06692.1	783	2	2	75.78	7.453	7.453	gi|692330491	aromatic-ring-hydroxylating dioxygenase	1	0.334195	0.226843	0.444631	0.283341	0.325087	0.208535
AIS06438.1	784	2	2	34.81	8.555	5.605	gi|692330237	pyruvate dehydrogenase	1	0.704693	0.545352	0.428549	0.277709	0.505825	0.334859
AIS06290.1	785	2	2	39.79	9.302	5.168	gi|692330089	cupin	1	1.1695	0.606015	0.831764	0.597874	1.21339	0.775741
AIS05973.1	786	2	2	41.88	8.122	8.122	gi|692329772	beta-lactamase	2	1.23595	0.736911	0.787046	0.752305	1.07647	0.855975
AIS05732.1	787	2	2	31.38	10.26	5.572	gi|692329531	lipase	2	0.794328	0.811703	0.737904	0.356544	0.831764	0.83033
AIS07335.1	788	2	2	33.44	3.75	3.75	gi|692331134	peptidase S49	1	2.10863	0.304047	4.01791	0.173821	0.636796	0.460962
AIS07299.1	789	2	2	37.89	4.297	4.297	gi|692331098	iron ABC transporter ATP-binding protein	1	0.77983	0.651224	3.34195	0.19809	2.10863	0.304776
AIS07284.1	790	2	2	41.46	5.882	3.922	gi|692331083	uroporphyrinogen decarboxylase	1	1.1272	0.849644	1.07647	0.653191	0.963829	0.754204
AIS06351.1	791	2	2	41.61	4.839	4.839	gi|692330150	peroxidase	1	1.14815	0.610668	1.02802	0.586211	1.15878	0.843614
AIS04812.1	792	2	2	93.18	20.45	20.45	gi|692328611	50S ribosomal protein L34	1	4.44631	0.257784	0.190546	0.722432	6.48634	0.200508
AIS05788.1	793	2	2	31.36	4.091	4.091	gi|692329587	Xaa-Pro aminopeptidase	1	0.597035	0.455577	1.69044	0.391823	1.09648	0.736645
AIS04895.1	794	2	2	25.71	2.381	2.381	gi|692328694	UDP-glucose 6-dehydrogenase	1	0.704693	0.456571	0.316228	0.121902	1.24738	0.594539
AIS05608.1	795	2	2	89.52	21.77	21.77	gi|692329407	30S ribosomal protein S12	1	0.809096	0.655848	1.24738	0.671563	1.7378	0.366999
AIS07772.1	796	2	2	51.04	9.375	9.375	gi|692331571	ATP--cobalamin adenosyltransferase	1	1.11686	0.588536	1.07647	0.727154	1.05682	0.844409
AIS06742.1	797	2	2	36.8	4	4	gi|692330541	hypothetical protein	1	1.2942	0.58486	1.21339	0.641144	0.672977	0.494061
AIS06100.1	798	2	2	26	2.81	2.81	gi|692329899	MFS transporter	1
AIS08141.1	799	2	2	50.96	10.58	10.58	gi|692331940	hypothetical protein	1	0.175388	0.09311	6.48634	0.166461	2.39883	0.330322
AIS05128.1	800	2	2	65.41	12.78	12.78	gi|692328927	ribosome-binding factor A	1	1.15878	0.926363	1.14815	0.852049	1.52757	0.523474
AIS08081.1	801	2	2	44.3	3.797	3.797	gi|692331880	serine kinase	1	1.00925	0.975285	0.239883	0.170999	1.1272	0.803556
AIS07513.1	802	2	2	48.78	8.537	8.537	gi|692331312	transcription elongation factor GreB	1	1.30617	0.604797	1.51356	0.474863	0.524807	0.353349
AIS07146.1	803	2	2	39.46	4.348	4.348	gi|692330945	dGTP-pyrophosphohydrolase	1	0.937562	0.903908	0.698232	0.891777	0.816582	0.713035
AIS04893.1	804	2	2	58.06	9.677	9.677	gi|692328692	UDP-galactose phosphate transferase	1	1.25893	0.595199	1.0666	0.810243	0.787046	0.941177
AIS08194.1	805	2	2	37.33	5.667	5.667	gi|692331993	UDP-3-O-(3-hydroxymyristoyl) glucosamine N-acyltransferase	1	0.608135	0.429553	1.2942	0.619134	1.08643	0.857518
AIS05085.1	806	2	2	33.1	13.1	13.1	gi|692328884	alpha/beta hydrolase	2	1.51356	0.476204	0.928966	0.901971	0.954993	0.939285
AIS07307.1	807	2	2	36.84	6.14	6.14	gi|692331106	hypothetical protein	1	1.02802	0.936174	2.14783	0.298401	0.436516	0.282762
AIS07143.1	808	2	2	41.06	17.55	14.9	gi|692330942	inorganic polyphosphate kinase	2	0.903649	0.848863	0.0887156	0.102216	0.937562	0.903391
AIS04957.1	809	2	2	61.48	7.407	7.407	gi|692328756	osmotically inducible protein C	1	0.334195	0.180945	0.244343	0.0648154	0.847227	0.804224
AIS06380.1	810	2	2	46.83	5.854	5.854	gi|692330179	dimethylmenaquinone methyltransferase	1	0.608135	0.431772	14.4544	0.0923699	1.31826	0.597283
AIS04864.1	811	2	2	38.79	8.19	8.19	gi|692328663	phosphoglycolate phosphatase	1	11.0662	0.259192	16.4437	0.1961	6.91831	0.364423
AIS05298.1	812	2	2	52.6	6.936	6.936	gi|692329097	oligoribonuclease	1	0.356451	0.340557	0.666807	0.682672	0.895365	0.896626
AIS05174.1	813	2	2	45.33	7.009	7.009	gi|692328969	aldehyde-activating protein	1	0.879023	0.807355	0.847227	0.760342	0.831764	0.732219
AIS08239.1	814	2	2	22.92	4.688	4.688	gi|692332038	aminotransferase	1	0.895365	0.844903	1.57036	0.448495	1.25893	0.646029
AIS07942.1	815	2	2	40.27	6.195	6.195	gi|692331741	mammalian cell entry protein	1	1.90546	0.344743	0.648634	0.47571	1.72187	0.390127
AIS07450.1	817	2	2	55.08	12.3	12.3	gi|692331249	peptidoglycan-binding protein	1	0.313329	0.208364	1.09648	0.832768	1.40605	0.533758
AIS06730.1	818	2	2	61.11	15.43	15.43	gi|692330529	internalin	3	1.21339	0.556663	1.22462	0.698704	1.21339	0.675408
AIS06661.1	819	2	2	36.28	4.878	4.878	gi|692330460	zinc-binding dehydrogenase	1	0.554626	0.37929	1.69044	0.400012	0.855067	0.769429
AIS06584.1	820	2	2	50.75	5.97	5.97	gi|692330383	transcriptional regulator	1	0.519996	0.346715	0.879023	0.808891	0.963829	0.961001
AIS06110.1	821	2	2	28.9	4.319	4.319	gi|692329909	2-isopropylmalate synthase	1	0.698232	0.683749	0.619441	0.453489	0.787046	0.777285
AIS05811.1	822	2	2	40.91	6.364	6.364	gi|692329610	ribonuclease T	1	1.15878	0.762641	1	0.912637	1.1272	0.879463
AIS05633.1	823	2	2	40.4	11.26	11.26	gi|692329432	hemerythrin	1	1.0666	0.924711	0.691831	0.511644	0.413047	0.261542
AIS05407.1	824	2	2	21.98	7.692	4.029	gi|692329206	hydrolase	1	0.946237	0.920936	1.39316	0.541207	0.580764	0.401793
AIS05174.1	825	2	2	52.94	15.44	15.44	gi|692328973	aldehyde-activating protein	1	1.07647	0.671015	1.2942	0.244671	1.20226	0.399478
AIS08294.1	826	2	2	51.67	10.83	10.83	gi|692332093	HIT family hydrolase	1	0.416869	0.372888	0.10666	0.739965	0.972747	0.831621
AIS08249.1	827	2	2	70.07	7.483	7.483	gi|692332048	tyrosyl-tRNA deacylase	1	1.35519	0.528521	0.564937	0.414009	0.862979	0.795942
AIS08236.1	828	2	2	59.22	6.704	6.704	gi|692332035	membrane protein	1	0.698232	0.559048	2.18776	0.284676	1.39316	0.546802
AIS07951.1	829	2	2	27.48	4.962	4.962	gi|692331750	shikimate dehydrogenase	1	0.691831	0.527723	0.18197	0.144622	1	0.97903
AIS07197.1	830	2	2	27.5	6.25	6.25	gi|692330996	RNA methyltransferase	1	1.48594	0.488613	0.0704693	0.0936669	1.43219	0.515597
AIS07141.1	831	2	2	24.04	3.561	3.561	gi|692330940	glycosyl transferase	1	0.816582	0.63693	0.862979	0.705761	1.10662	0.472149
AIS06216.1	832	2	2	55.04	11.63	11.63	gi|692330015	anthranilate synthase component II	1	0.787046	0.567043	2.63027	0.223511	2.18776	0.273139
AIS05531.1	833	2	2	27.44	7.22	7.22	gi|692329330	4-diphosphocytidyl-2C-methyl-D-erythritol kinase	1	0.963829	0.949553	1.20226	0.712509	1.67494	0.405659
AIS05452.1	834	2	2	36.61	12.02	12.02	gi|692329251	NADH-quinone oxidoreductase subunit A	1	0.77983	0.693049	0.801678	0.510319	1	0.984545
AIS05404.1	835	2	2	27.3	3.546	3.546	gi|692329203	S-formylglutathione hydrolase	1	0.972747	0.969944	2.14783	0.298795	1.09648	0.840927
AIS05376.1	836	2	2	50.35	11.19	11.19	gi|692329175	general secretion pathway protein GspE	1	1.2942	0.623641	0.510505	0.337617	0.954993	0.944972
AIS05345.1	837	2	2	43.75	8.75	8.75	gi|692329144	2-amino-4-hydroxy-6-hydroxymethyldihydropteridine pyrophosphokinase	1	1.87068	0.349496	0.42462	0.275261	1.94089	0.336952
AIS05230.1	838	2	2	63.29	15.19	15.19	gi|692329029	RNA-binding protein	1	1.00925	0.907257	0.60256	0.368025	0.724436	0.610842
AIS08166.1	839	2	2	40.39	7.451	7.451	gi|692331965	hypothetical protein	1	0.515229	0.343838	1.49968	0.481844	1.09648	0.840991
AIS07987.1	840	2	2	49.21	8.377	8.377	gi|692331786	superoxide dismutase	1	0.912011	0.822322	1.07647	0.502891	1.0666	0.990887
AIS05113.1	841	2	2	43.48	6.522	6.522	gi|692328912	hypothetical protein	1	1.48594	0.487953	1.83654	0.358425	1.52757	0.471095
AIS07892.1	842	2	2	48.24	12.94	12.94	gi|692331691	hypothetical protein	1	1.07647	0.880736	0.831764	0.587676	0.879023	0.624644
AIS07716.1	843	2	2	69.03	16.81	16.81	gi|692331515	hypothetical protein	2	0.205116	0.277415	0.954993	0.537656	2.03236	0.45303
AIS07442.1	844	2	2	33.67	7.538	7.538	gi|692331241	ATP-dependent DNA helicase RuvA	1	1.34276	0.403764	2.93765	0.192556	1.1695	0.644293
AIS07402.1	845	2	2	61.38	11.72	11.72	gi|692331201	phenylacetic acid degradation protein	1	0.744732	0.594646	0.613762	0.434374	0.448745	0.290871
AIS07142.1	846	2	2	57.78	18.89	18.89	gi|692330941	hypothetical protein	1	1.40605	0.516559	1.38038	0.933871	1	0.607182
AIS05020.1	847	2	2	81.33	13.33	13.33	gi|692328819	membrane fusogenic activity	1	0.83946	0.742385	0.731139	0.575629	0.444631	0.290288
AIS06675.1	848	2	2	29.41	12.18	8.403	gi|692330474	GntR family transcriptional regulator	1	1.85353	0.356681	1.90546	0.344021	2.31206	0.275065
AIS06617.1	849	2	2	45.49	11.76	11.76	gi|692330416	methylenetetrahydrofolate reductase	2	0.903649	0.857256	1.67494	0.409012	1.28233	0.6284
AIS06283.1	850	2	2	42.47	6.849	6.849	gi|692330082	dehydratase	1	1.69044	0.402301	2.46604	0.257696	0.487529	0.322627
AIS05933.1	851	2	2	41.22	8.108	8.108	gi|692329732	EsvB	1	0.954993	0.915674	1.18032	0.479963	1.20226	0.741306
AIS05801.1	852	2	2	31.98	7.287	7.287	gi|692329600	NADH pyrophosphatase	1	1.01859	0.950147	1.05682	0.870399	1.00925	0.873769
AIS05398.1	853	2	2	39.01	4.945	4.945	gi|692329197	ADP-ribose pyrophosphatase	1	2.1677	0.293963	6.91831	0.126819	1.8197	0.364942
AIS05165.1	854	2	2	43.75	8.929	8.929	gi|692328960	electron transfer flavoprotein-ubiquinone oxidoreductase	1	0.660693	0.490313	1.55597	0.45738	0.963829	0.95165
AIS05095.1	855	2	2	38.17	9.677	9.677	gi|692328894	signal peptide-containing protein	1
AIS07770.1	856	2	2	26.03	5.479	5.479	gi|692331569	N-(5'-phosphoribosyl)anthranilate isomerase	1	0.654636	0.443135	1.38038	0.589189	1.14815	0.817927
AIS07570.1	857	2	2	28.74	12.07	6.322	gi|692331369	hypothetical protein	1	2.10863	0.269089	0.954993	0.193246	1.48594	0.680394
AIS07430.1	858	2	2	39.91	5.83	5.83	gi|692331229	7-cyano-7-deazaguanine synthase	1	0.809096	0.917874	1.11686	0.690348	1.15878	0.755829
AIS07397.1	859	2	2	26.62	5.323	5.323	gi|692331196	hypothetical protein	1	0.636796	0.463827	2.12814	0.30113	1.22462	0.686056
AIS05636.1	860	2	2	50.76	12.12	12.12	gi|692329435	membrane protein	1	0.487529	0.322695	0.870964	0.79212	0.963829	0.957143
AIS05405.1	861	2	2	61.11	14.44	14.44	gi|692329204	hypothetical protein	1	0.704693	0.543206	1.90546	0.343606	0.862979	0.780105
AIS05349.1	862	2	2	57.3	24.72	24.72	gi|692329148	phosphocarrier protein HPr	1	0.903649	0.909282	0.954993	0.827199	0.758578	0.697876
AIS05296.1	863	2	2	31.88	7.971	7.971	gi|692329095	rhodanese	1	0.496592	0.327763	0.11272	0.113404	1.43219	0.518963
AIS05242.1	864	2	2	24.86	6.358	6.358	gi|692329041	methionine sulfoxide reductase A	2	0.870964	0.770529	0.751623	0.927201	0.879023	0.795154
AIS04801.1	865	2	2	51.35	36.94	23.42	gi|692328600	iron--sulfur cluster insertion protein ErpA	1	0.847227	0.759327	0.946237	0.920637	0.0113763	0.0524535
AIS07992.1	866	2	2	33.65	8.654	8.654	gi|692331791	quinol monooxygenase	1	0.291072	0.356632	2.05116	0.407682	1.95884	0.468692
AIS05071.1	867	2	2	25.68	9.009	9.009	gi|692328870	phosphoglycolate phosphatase	1	1.27057	0.637422	0.737904	0.588296	1.21339	0.701169
AIS07446.1	868	2	2	17.67	5.603	5.603	gi|692331245	colicin uptake protein TolQ	1	0.711214	0.552964	2.1677	0.29515	2.208	0.290106
AIS07119.1	869	2	2	47.68	23.84	9.934	gi|692330918	phosphohistidine phosphatase	1	1.39316	0.544671	2.35505	0.271315	0.751623	0.607472
AIS07074.1	870	2	2	39.53	6.395	6.395	gi|692330873	protein CsuB	1	2.75423	0.287688	0.0963829	0.240635	0.586138	0.625459
AIS06698.1	871	2	2	48.39	10.97	10.97	gi|692330497	MarR family transcriptional regulator	1	1.15878	0.640871	1.35519	0.470351	0.954993	0.911162
AIS06359.1	872	2	2	48.11	13.21	13.21	gi|692330158	iron-sulfur cluster assembly protein	1	0.990832	0.565581	0.990832	0.471448	0.990832	0.860516
AIS05623.1	873	2	2	18.33	6.25	6.25	gi|692329422	septum site-determining protein MinC	1	1.02802	0.831472	0.887156	0.801859	0.990832	0.910086
AIS04835.1	874	2	2	41.94	12.1	12.1	gi|692328634	hypothetical protein	2	0.972747	0.912668	1.31826	0.544387	1.43219	0.422352
AIS07847.1	875	2	2	22.54	10.56	10.56	gi|692331646	peptidase	2	1.38038	0.582513	1.35519	0.988315	1.25893	0.739658
AIS06981.1	876	2	2	70.83	36.11	36.11	gi|692330780	hypothetical protein	1	0.630957	0.441165	4.69894	0.159561	1.52757	0.483083
AIS06324.1	877	2	2	28.1	14.88	14.88	gi|692330123	membrane protein	1	0.77983	0.626201	0.630957	0.819686	1.09648	0.893055
AIS06316.1	878	2	2	17.68	7.576	7.576	gi|692330115	product="6-carboxy-5,6,7,8-tetrahydropterin synthase	1	0.630957	0.387378	1.11686	0.718118	0.855067	0.729374
AIS06288.1	879	2	2	43.14	15.69	15.69	gi|692330087	ArsR family transcriptional regulator	1	0.158489	0.69993	0.49204	0.570922	0.912011	0.937351
AIS05888.1	880	2	2	52.78	15.28	15.28	gi|692329687	hypothetical protein	1	0.870964	0.797268	1.95884	0.331002	1.47231	0.498342
AIS07717.1	881	2	2	22.81	12.28	12.28	gi|692331516	alkylphosphonate utilization protein	1	34.6737	0.0698815	3.49945	0.193919	2.33346	0.278813
AIS04817.1	882	2	2	33.33	16.09	16.09	gi|692328616	transcriptional repressor RcnR to maintain nickel and cobalt homeostasis	1	1.02802	0.764431	0.963829	0.959185	0.895365	0.980805
AIS06507.1	883	2	2	31.91	15.96	15.96	gi|692330306	pyrroloquinoline quinone biosynthesis protein PqqD	1	0.420727	0.271699	1.57036	0.450416	0.912011	0.868741
AIS06409.1	884	2	2	37.08	31.46	13.48	gi|692330208	signal peptide protein	1	0.954993	0.943497	0.218776	0.161341	1.09648	0.840654
AIS06344.1	885	2	2	31.97	9.836	9.836	gi|692330143	hypothetical protein	1	0.698232	0.533865	1.27057	0.638904	1.23595	0.675793
AIS08019.1	886	2	2	18.11	7.874	7.874	gi|692331818	endoribonuclease	1	1.03753	0.823217	0.928966	0.376067	1.02802	0.941157
AIS06754.1	887	2	2	25.49	14.71	14.71	gi|692330553	Rieske	1	0.244343	0.303607	0.134276	0.250214	0.862979	0.92414
AIS04970.1	888	2	2	24.69	13.58	13.58	gi|692328769	ATP synthase subunit C	2	0.731139	0.74299	0.831764	0.42324	1.0666	0.918484
AIS05744.1	889	2	2	14.81	14.81	14.81	gi|692329543	rubredoxin	1	0.409261	0.521705	0.636796	0.910066	0.188799	0.414661
AIS05241.1	890	2	2	11.94	11.94	11.94	gi|692329040	biopolymer transporter ExbD	1	0.737904	0.601499	2.85759	0.217406	2.26986	0.269228
AIS07810.1	891	2	2	19.27	19.27	19.27	gi|692331609	preprotein translocase subunit YajC	1	0.990832	0.995741	1.23595	0.673317	0.625173	0.448472
AIS07710.1	892	2	2	10.83	10.83	10.83	gi|692331509	chemotaxis protein CheY	1	0.855067	0.769458	0.660693	0.486152	0.698232	0.53154
AIS06425.1	893	1.77	2	48.15	14.81	14.81	gi|692330224	transcriptional regulator	1	0.564937	0.386685	2.53513	0.252032	0.496592	0.328657
AIS05644.1	894	1.77	2	18.4	11.2	11.2	gi|692329443	lactoylglutathione lyase	1	1.51356	0.476759	8.24138	0.116546	2.75423	0.233057
AIS05943.1	895	1.47	1.47	66.53	10.08	10.08	gi|692329742	sugar ABC transporter ATP-binding protein	1	1.36773	0.560457	1.77011	0.381264	0.862979	0.682386
AIS05324.1	896	1.47	1.47	52.69	8.383	5.389	gi|692329123	tRNA-dihydrouridine synthase A	1	1.38038	0.553043	0.457088	0.298106	1.1695	0.745025

## Sheet: Macrophage model
GenBank Accession number	N	Unused	Total	%Cov	%Cov(50)	%Cov(95)	Accession #	Name	Peptides(95%)	114:116	PVal 114:116	115:116	PVal 115:116	117:116	PVal 117:116
AIS04838.1	1	149	149	86.53	81.11	80.65	gi|692328637	molecular chaperone DnaK	207	5.54626	9.14939e-11	3.43558	1.12064e-11	2.12814	0.000217647
AIS05080.1	2	128.33	128.33	90.82	67.84	64.54	gi|692328879	DNA-directed RNA polymerase subunit beta	89	3.43558	0.331279	1.14815	0.000164193	3.19154	0.0786572
AIS05610.1	3	113.51	113.51	95.37	79.63	78.93	gi|692329409	elongation factor G	133	3.76704	0.674431	3.13329	0.222824	2.39883	0.151061
AIS05073.1	4	0	109.49	99.24	92.93	91.16	gi|692328872	elongation factor Tu	198
AIS05611.1	4	109.49	109.49	99.24	92.93	91.16	gi|692329410	elongation factor Tu	198	3.40408	0.192967	1.13763	0.0941626	2.46604	0.121258
AIS06322.1	5	104.48	104.48	91.56	78.64	78.64	gi|692330121	30S ribosomal protein S1	114	3.43558	0.000153783	2.48886	0.00171989	2.01372	0.0854865
AIS05081.1	6	101.65	101.65	85.11	52.9	50.25	gi|692328880	DNA-directed RNA polymerase subunit beta'	69	3.31131	0.115219	0.505825	4.44089e-16	2.85759	0.0245888
AIS08191.1	7	95.45	95.45	83.65	63.43	60.66	gi|692331990	pyruvate dehydrogenase	67	6.36796	4.00669e-07	2.48886	0.228789	2.12814	0.898254
AIS06989.1	8	94.22	94.22	89.99	68.26	64.05	gi|692330788	bifunctional aconitate hydratase 2/2-methylisocitrate dehydratase	60	10.0925	1.66726e-10	7.17794	4.4139e-09	3.16228	0.00157079
AIS07524.1	9	92.45	92.45	93.57	81.99	79.6	gi|692331323	molecular chaperone GroEL	174	6.48634	2.29944e-08	5.80764	2.10244e-08	1.94089	0.879313
AIS07545.1	10	88.54	88.54	79	51.58	49.63	gi|692331344	carbamoyl phosphate synthase large subunit	54	5.10505	0.000994784	2.60615	0.0891447	2.37684	0.503596
AIS07562.1	11	81.14	81.14	79.18	54.44	54.44	gi|692331361	2-oxoglutarate dehydrogenase	58	4.57088	0.191539	1.43219	7.13924e-07	3.69828	0.494598
AIS05873.1	12	80.83	80.83	92.08	66.82	60.77	gi|692329672	protein disaggregation chaperone	59	1.65959	0.0581925	0.92045	0.0225595	2.96483	0.254149
AIS07371.1	13	79.15	79.15	92.08	70.74	68.59	gi|692331170	isocitrate dehydrogenase	55	6.42688	1.0529e-05	1.90546	0.0125299	4.57088	0.00202681
AIS05263.1	14	77.13	77.13	91.22	82.21	82.21	gi|692329062	trigger factor	101	3.66438	0.0327972	4.13048	4.55271e-05	3.37287	0.0156783
AIS07440.1	15	76	76	75.8	52.47	51.92	gi|692331239	phosphoribosylformylglycinamidine synthase	51	0.946237	0.838493	0.937562	0.874499	0.972747	0.620556
AIS05089.1	16	75.54	75.54	94.84	68.54	68.54	gi|692328888	heat shock protein 90	56	4.48745	5.27873e-06	2.29087	0.00136372	1.7378	0.465371
AIS07865.1	17	74.13	74.13	96.34	92.99	92.99	gi|692331664	malate dehydrogenase	88	4.36516	0.00802957	1.95884	0.0874545	2.22844	0.131129
AIS07024.1	18	66.33	66.33	79.55	55.05	54.04	gi|692330823	phosphoenolpyruvate synthase	57	3.80189	0.105272	0.870964	0.0389581	3.37287	0.0985663
AIS05098.1	19	64.83	64.83	78.8	60.81	57.46	gi|692328897	multifunctional fatty acid oxidation complex subunit alpha	39	3.46737	0.0860942	1.18032	0.00778248	2.63027	0.120156
AIS07183.1	20	62.94	62.94	91.75	87.63	86.25	gi|692330982	elongation factor Ts	72	6.85488	2.85556e-07	7.04693	1.04487e-09	2.53513	0.127826
AIS07559.1	21	62.04	62.04	97.68	79.9	72.42	gi|692331358	succinyl-CoA synthetase subunit beta	89	6.19441	0.00460312	2.63027	0.0583853	4.2462	0.295837
AIS07199.1	22	61.43	61.43	89.95	72.09	68.12	gi|692330998	malic enzyme	41	5.54626	0.00280605	2.44343	0.360093	2.29087	0.172972
AIS07393.1	23	59.97	59.97	89.48	74.85	72.78	gi|692331192	glyceraldehyde-3-phosphate dehydrogenase	45	4.65586	0.000248653	4.01791	0.019951	3.0761	0.015893
AIS07561.1	24	59.86	59.86	84.42	71.61	70.6	gi|692331360	dihydrolipoamide succinyltransferase	52	3.90841	0.00145156	2.35505	0.0030712	2.44343	0.0358451
AIS04975.1	25	57.16	57.16	96.98	90.3	89.87	gi|692328774	ATP synthase F0F1 subunit beta	55	3.63078	0.00796233	1.67494	0.000575804	3.63078	0.0016995
AIS07529.1	26	56.35	56.35	89.67	64.43	64.43	gi|692331328	phosphoenolpyruvate carboxykinase	42	2.55859	0.793552	4.96592	0.000379121	1.75388	0.826485
AIS05150.1	27	56.28	56.28	79.05	51.94	51.94	gi|692328949	polynucleotide phosphorylase/polyadenylase	34	4.61318	0.00149109	2.72898	0.170435	2.1677	0.433168
AIS07280.1	28	55.33	55.33	76.5	72.06	72.06	gi|692331079	beta-lactamase	51	1.92309	0.00030901	0.731139	0.00278434	2.0893	0.0498943
AIS08184.1	29	55.25	55.25	90.16	78.89	76.02	gi|692331983	inosine-5-monophosphate dehydrogenase	36	4.83059	0.00720744	2.53513	0.0835047	3.94457	0.00597888
AIS07076.1	30	54.08	54.08	87.08	68.54	68.54	gi|692330875	protein CsuA/B	92	3.43558	0.189263	7.31139	0.0429855	0.301995	0.777461
AIS05891.1	31	54	54	95.72	90.91	90.91	gi|692329690	alkyl hydroperoxide reductase	88	1.95884	0.958883	0.660693	0.148179	1.24738	0.997152
AIS07167.1	32	52.12	52.12	74.58	61.39	54.68	gi|692330966	serine hydroxymethyltransferase	34	4.13048	0.00124	1.64437	0.0158838	2.53513	0.0427178
AIS07558.1	33	52.06	52.06	83.45	69.93	69.93	gi|692331357	succinyl-CoA synthetase subunit alpha	73	3.66438	0.447521	1.51356	0.489228	2.0893	0.698495
AIS04973.1	34	51.28	51.28	71.21	52.92	50.97	gi|692328772	ATP F0F1 synthase subunit alpha	45	3.80189	0.0652688	1.90546	0.293583	2.93765	0.471635
AIS07209.1	35	50.28	50.28	83.44	63.91	63.69	gi|692331008	glutamine synthetase	39	5.54626	0.000141245	2.46604	0.000943466	1.87068	0.278156
AIS07560.1	36	50.25	50.25	86.58	69.18	68.97	gi|692331359	dihydrolipoamide dehydrogenase	58	3.94457	0.148685	2.58226	0.447513	2.53513	0.88441
AIS05362.1	37	50.2	50.2	73.14	47.79	44.77	gi|692329161	phenylalanine--tRNA ligase	32	2.93765	0.727599	3.94457	0.0750569	2.33346	0.876677
AIS04952.1	38	50.14	50.14	90.04	75.67	67.62	gi|692328751	GMP synthase	27	4.7863	0.161455	1.64437	0.034961	3.37287	0.590121
AIS05306.1	39	49.67	49.67	76.66	45.08	43.14	gi|692329105	leucyl-tRNA synthetase	28	3.13329	0.0158953	1.25893	0.552521	1.43219	0.162492
AIS07184.1	40	49.42	49.42	94.4	78.4	76.4	gi|692330983	30S ribosomal protein S2	67	1.15878	0.786631	3.59749	0.0173503	3.87258	0.0403301
AIS07896.1	41	48.87	48.87	88.36	75.82	72.54	gi|692331695	DNA-directed RNA polymerase subunit alpha	40	5.15229	9.09641e-05	4.36516	1.10984e-06	3.28095	0.000583654
AIS08066.1	42	47.84	47.84	79.67	47.7	44.63	gi|692331865	RNA-binding protein	34	3.34195	0.0905419	1.49968	0.699698	2.80543	0.403429
AIS07567.1	43	47.8	47.8	85.85	62.26	60.14	gi|692331366	type II citrate synthase	43	3.98107	0.117128	0.963829	0.119872	2.67917	0.080809
AIS05127.1	44	46.83	46.83	85.21	40.27	40.27	gi|692328926	translation initiation factor IF-2	29	3.37287	0.0648437	3.83707	0.033423	2.46604	0.120212
AIS05747.1	45	46.51	46.51	84.68	62.87	61.49	gi|692329546	lysyl-tRNA synthetase	32	1.88799	0.133981	2.37684	0.163853	2.03236	0.878734
AIS05126.1	46	45.91	45.91	83.4	60.93	58.7	gi|692328925	transcription elongation factor NusA	38	2.77971	0.224099	2.65461	0.0925611	3.53183	0.0358728
AIS07962.1	47	45.02	45.02	81.86	53.41	49.78	gi|692331761	glycine-tRNA synthetase subunit beta	29	1.00925	0.29801	1.03753	0.374988	0.981748	0.390494
AIS07564.1	48	44.78	44.78	77.41	59.57	54.5	gi|692331363	fumarate reductase	32	6.66807	5.67822e-05	4.05509	0.0193262	3.0761	0.00950978
AIS05446.1	49	44.35	44.35	69.07	37.08	35.17	gi|692329245	ribonucleotide-diphosphate reductase subunit alpha	25	0.564937	0.0393255	0.534564	0.099866	1.72187	0.655269
AIS05862.1	50	44.01	44.01	73.45	37.4	37.4	gi|692329661	alanyl-tRNA synthetase	25	5.64937	0.000140386	3.40408	0.00857549	3.04789	0.00421133
AIS05364.1	51	43.91	43.91	98.34	65.17	55.92	gi|692329163	hypothetical protein	25	4.16869	0.008712	2.18776	0.119559	3.59749	0.0246267
AIS07787.1	52	43.9	43.9	84.29	53.04	49.83	gi|692331586	aspartyl-tRNA synthetase	23	5.15229	0.513763	4.69894	0.129005	5.91562	0.0380916
AIS07285.1	53	43.68	43.68	80.48	72.77	72.77	gi|692331084	peptidase	29	0.77983	0.00032552	2.99226	0.409143	3.01995	0.382248
AIS05310.1	54	43.11	43.11	82.54	53.85	53.85	gi|692329109	ketol-acid reductoisomerase	37	6.0256	0.022186	2.208	0.341631	5.15229	0.0896048
AIS07996.1	55	42.98	42.98	86.59	72.2	71.22	gi|692331795	3-phosphoglycerate dehydrogenase	35	4.65586	0.00099461	1.70608	0.0310124	3.76704	0.0135332
AIS07885.1	56	42.84	42.84	62	43.74	38.88	gi|692331684	oligopeptidase A	25	4.7863	0.0523315	2.75423	0.891559	4.83059	0.00555742
AIS05077.1	57	42.54	42.54	98.7	87.45	87.45	gi|692328876	50S ribosomal protein L1	51	6.91831	0.0139229	17.5388	2.83421e-05	6.54636	0.0577239
AIS04850.1	58	42.44	42.44	62.43	34.92	34.92	gi|692328649	isoleucine--tRNA ligase	26	1.94089	0.719372	0.608135	0.00851478	1.88799	0.457008
AIS05814.1	59	42.03	42.03	89.49	64.88	64.88	gi|692329613	argininosuccinate synthase	33	4.52898	0.164082	4.48745	0.00175892	1.55597	0.367422
ACV72170.1	60	41.92	41.92	88	74.91	74.91	gi|258445197	OXA-24 class D beta-lactamase	29	3.46737	0.193855	1.69044	0.594216	2.77971	0.39892
AIS07684.1	61	41.46	41.46	86.91	62.58	61.15	gi|692331483	glutamyl-tRNA amidotransferase	26	3.40408	0.0486029	1.31826	0.501419	1.94089	0.386031
AIS07599.1	62	40.65	40.65	77.58	31.28	29.3	gi|692331398	valyl-tRNA synthetase	21	2.208	0.41681	0.398107	0.00107022	0.981748	0.210241
AIS07909.1	63	40.51	40.51	91.01	78.09	74.72	gi|692331708	50S ribosomal protein L5	29	1.48594	0.619238	8.16582	5.23957e-07	7.72681	8.97093e-06
AIS05756.1	64	40.42	40.42	81.65	48.88	45.13	gi|692329555	isocitrate lyase	27	1.18032	0.330961	0.751623	0.556599	4.87528	0.0988951
AIS05079.1	65	40.17	40.19	95.93	92.68	92.68	gi|692328878	50S ribosomal protein L7/L12	83	3.56451	0.0207441	5.54626	0.00289649	0.83946	0.541743
AIS07779.1	66	40.04	40.04	64.5	41.17	41.17	gi|692331578	acyl-CoA dehydrogenase	22	1.59956	0.653128	0.717794	0.201586	1.65959	0.159111
AIS07482.1	67	40	40	88.39	79.03	79.03	gi|692331281	electron transfer flavoprotein subunit beta	45	2.22844	0.376909	3.13329	0.00824568	5.64937	0.00463545
AIS05779.1	68	39.97	39.97	77.63	38.2	36.59	gi|692329578	peptidase	21	1.72187	0.76747	1	0.176087	1.6293	0.777903
AIS04798.1	69	38.71	38.71	86.59	61.46	59.27	gi|692328597	tyrosyl-tRNA synthetase	25	3.76704	0.00225895	2.85759	0.00174938	3.37287	0.00861789
AIS06900.1	70	38.04	38.04	89.47	55.04	55.04	gi|692330699	acetyl-CoA carboxylase	35	5.91562	0.00645691	2.26986	0.857078	3.10456	0.21838
AIS05457.1	71	38	38	72.37	36.8	35.46	gi|692329256	NADH dehydrogenase	22	7.58578	3.99685e-06	5.91562	0.0147822	2.1677	0.796146
AIS06295.1	72	37.95	37.95	82.03	73.91	70.43	gi|692330094	fructose-1,6-bisphosphate aldolase	29	5.59758	0.000647826	2.63027	0.00410712	2.46604	0.119707
AIS04960.1	73	37.84	37.84	83.39	47.65	41.95	gi|692328759	arginine--tRNA ligase	22	5.15229	0.0153184	2.55859	0.477232	3.28095	0.396239
AIS06296.1	74	37.82	37.82	82.8	54.59	54.59	gi|692330095	peptidylprolyl isomerase	23	1.69044	0.490328	1.18032	0.222665	1.85353	0.418638
AIS04907.1	75	37.53	37.53	84.91	38.71	35.48	gi|692328706	aconitate hydratase	20	2.44343	0.0979569	1.30617	0.889722	1.11686	0.634897
AIS06727.1	76	36.42	36.42	79.02	59.44	58.04	gi|692330526	enolase	43	4.52898	0.0989837	2.29087	0.0904774	3.66438	0.114375
AIS07400.1	77	36.37	36.37	76.4	50.36	48.91	gi|692331199	aspartate aminotransferase	36	5.15229	0.762645	3.0761	0.441912	6.30957	0.0528698
AIS08267.1	78	36.18	36.78	75.98	45.7	44.14	gi|692332066	histidine ammonia-lyase	21	9.81748	9.01878e-05	6.42688	0.014562	0.887156	0.417572
AIS05606.1	79	36.18	36.18	78.48	59.9	59.66	gi|692329405	3-oxoacyl-ACP synthase	41	4.69894	0.00112821	2.03236	0.0488147	2.46604	0.251932
AIS06269.1	80	36	36	72.51	50.91	49.09	gi|692330068	transketolase	23	1.99526	0.350292	0.870964	0.943633	1.58489	0.852678
AIS07906.1	81	35.71	35.71	93.79	86.44	83.62	gi|692331705	50S ribosomal protein L6	28	2.42103	0.260562	10.7647	4.92114e-05	7.58578	0.0366535
AIS05033.1	82	35.4	35.4	73.59	46.99	45.44	gi|692328832	phosphoglyceromutase	20	4.61318	0.0435315	1.15878	0.98445	3.94457	0.032237
AIS07737.1	83	35.1	35.1	83.43	53.09	51.69	gi|692331536	membrane protein	29	2.10863	0.892128	3.19154	0.0977993	7.7983	0.0495407
AIS08139.1	84	35	35	75.69	50.46	50.46	gi|692331938	monoamine oxidase	18	5.44503	0.0187966	3.01995	0.29586	2.65461	0.631796
AIS04894.1	85	34.99	34.99	82.13	72.85	70.79	gi|692328693	nucleotidyl transferase	50	3.16228	0.180223	1.19124	0.0418477	2.83139	0.0130215
AIS07114.1	86	34.78	35.55	80.9	46	45.42	gi|692330913	amidophosphoribosyltransferase	18	4.48745	0.0198738	2.83139	0.156007	2.65461	0.144601
AIS07046.1	87	34.76	34.76	79.39	50.57	49.43	gi|692330845	phosphoribosylaminoimidazolecarboxamide formyltransferase	20	2.44343	0.484076	2.80543	0.45967	1.94089	0.780099
AIS07897.1	88	34.59	34.59	94.23	59.62	59.62	gi|692331696	30S ribosomal protein S4	21	3.43558	0.421116	12.7057	0.000435679	13.3045	0.00980621
AIS07920.1	89	34.57	34.57	99.5	73	70	gi|692331719	50S ribosomal protein L4	21	1.92309	0.843157	10	0.0904957	14.4544	0.00189888
AIS06953.1	90	34.36	34.45	61.87	29.95	29.03	gi|692330752	aminopeptidase N	20	3.53183	0.853009	1.31826	0.100813	3.34195	0.845353
AIS07978.1	91	34.21	34.21	75.89	47.75	47.75	gi|692331777	glutamate dehydrogenase	35	6.42688	0.000196296	4.61318	0.000211064	1.15878	0.90333
AIS05985.1	92	34.09	34.09	79.76	47.12	42.23	gi|692329784	acetyl-CoA carboxylase	19	2.46604	0.691516	1	0.562116	0.92045	0.0444165
AIS07715.1	93	34.05	34.05	78.46	50.61	42.73	gi|692331514	proline--tRNA ligase	20	2.65461	0.500227	1.5417	0.513942	1.95884	0.933662
AIS05289.1	94	34.05	34.05	85.35	61.86	59.53	gi|692329088	histidyl-tRNA synthase	17	3.10456	0.523621	1.30617	0.689048	2.07014	0.883923
AIS06268.1	95	34.03	34.03	80.15	56.19	56.19	gi|692330067	S-adenosylmethionine synthetase	21	2.208	0.608704	1.64437	0.0115424	1.51356	0.841928
AIS06293.1	96	32.84	32.84	86.84	55.95	55.95	gi|692330092	phosphoglycerate kinase	21	5.44503	0.000145232	2.63027	0.00221037	2.51189	0.0592741
AIS07195.1	97	32.65	32.65	59.35	47.39	42.17	gi|692330994	adenosylhomocysteinase	23	8.16582	8.92875e-05	4.13048	0.0789274	2.14783	0.789142
AIS07941.1	98	32.6	32.6	91.55	72.77	72.77	gi|692331740	toluene tolerance protein	28	4.52898	0.844564	1.87068	0.441384	7.04693	0.181143
AIS08279.1	99	32.42	32.42	77.21	60.68	56.13	gi|692332078	4-hydroxyphenylpyruvate dioxygenase	21	10.1859	0.000712653	9.28966	7.60999e-05	4.74242	0.000122864
AIS06875.1	100	32.32	32.61	76.72	66.59	63.36	gi|692330674	fumarate hydratase	32	0.0564937	0.000966292	0.0474242	0.000586259	1.41906	0.595826
AIS05078.1	101	31.99	31.99	94.64	83.33	83.33	gi|692328877	50S ribosomal protein L10	46	4.48745	0.0660337	9.12011	0.0614778	3.19154	0.195569
AIS05530.1	102	31.56	31.56	94.62	61.39	60.76	gi|692329329	ribose-phosphate pyrophosphokinase	34	9.81748	1.9037e-07	6.08135	3.55035e-07	4.61318	0.000416575
AIS05480.1	103	31.47	31.47	71.91	30.42	28.53	gi|692329279	methionine--tRNA ligase	16	4.16869	0.0343146	3.04789	0.0424264	1.69044	0.811611
AIS07031.1	104	31.34	31.34	98.43	91.34	86.61	gi|692330830	30S ribosomal protein S6	23	1.28233	0.166606	3.49945	0.001367	6.91831	0.000160938
AIS06330.1	105	31.11	31.11	61.03	35.37	29.4	gi|692330129	malate synthase	16	0.772681	0.00108279	0.340408	1.55257e-06	1.5417	0.23718
AIS07333.1	106	30.96	30.96	65.8	43.72	41.77	gi|692331132	adenylosuccinate lyase	29	7.44732	0.00718665	7.94328	0.0080413	6.30957	0.0470671
AIS08190.1	107	30.86	30.86	70.76	37.88	32.27	gi|692331989	dihydrolipoamide acetyltransferase	25	6.98232	3.31569e-06	4.65586	0.000302478	3.0761	0.0101875
AIS05772.1	108	30.85	30.86	94.47	83.87	80.18	gi|692329571	adenylate kinase	33	2.60615	0.0472135	1.67494	0.0303666	2.60615	0.150355
AIS07921.1	109	30.71	30.71	95.28	67.92	64.15	gi|692331720	50S ribosomal protein L3	35	1.77011	0.725675	6.54636	0.0152592	6.25173	0.0424262
AIS06751.1	110	30.67	30.67	63.43	24.92	21.65	gi|692330550	peptidase M16	16	4.2462	0.524308	1.28233	0.0785905	4.52898	0.0795292
AIS07345.1	111	30.23	31.35	70.02	40.04	40.04	gi|692331144	diaminobutyrate--2-oxoglutarate aminotransferase	28	3.10456	0.389294	1.0666	0.389559	4.57088	0.112403
AIS06729.1	112	30.09	30.09	74.68	41.1	41.1	gi|692330528	CTP synthetase	18	3.43558	0.200616	3.63078	0.0245089	2.208	0.123658
AIS05352.1	113	30.01	30.01	69.22	35.78	33.28	gi|692329151	threonyl-tRNA synthetase	18	1.40605	0.496864	0.151356	4.0673e-05	1.0666	0.687435
AIS05265.1	114	29.66	29.66	73.91	46.22	46.22	gi|692329064	Clp protease ClpX	16	1.10662	0.206592	1.43219	0.437802	2.33346	0.375841
AIS07919.1	115	29.5	29.96	93.4	87.74	79.25	gi|692331718	50S ribosomal protein L23	21	3.66438	0.0165889	5.15229	0.0021129	4.44631	0.0180308
AIS06361.1	116	29.44	29.44	80.25	52.1	43.21	gi|692330160	cysteine desulfurase	17	1.31826	0.489631	0.879023	0.345797	2.58226	0.615067
AIS05284.1	117	29.1	29.1	96.5	86.71	81.12	gi|692329083	nucleoside diphosphate kinase	33	5.15229	0.101664	3.16228	0.851945	2.75423	0.315998
AIS06968.1	118	29.06	29.06	97.04	91.12	89.35	gi|692330767	cyclophilin	51	2.67917	0.259596	1.94089	0.0498769	2.83139	0.0413126
AIS07910.1	119	28.79	28.79	94.29	92.38	86.67	gi|692331709	50S ribosomal protein L24	26	6.60693	0.00543867	6.60693	0.00818393	4.2462	0.0382181
AIS04897.1	120	28.77	28.77	84.32	62.43	57.69	gi|692328696	UDP-galactose-4-epimerase	28	2.29087	0.64554	1.24738	0.220021	1.99526	0.936797
AIS05609.1	121	28.7	28.7	92.95	63.46	62.82	gi|692329408	30S ribosomal protein S7	29	1.40605	0.817394	9.2045	0.00101985	11.1686	0.0565197
AIS07582.1	122	28.67	28.67	89.36	50.59	47.75	gi|692331381	seryl-tRNA synthetase	16	5.44503	0.0171396	2.88403	0.42826	2.29087	0.535533
AIS06129.1	123	28.23	28.23	61.66	31.18	30.34	gi|692329928	hydroperoxidase	22	6.19441	0.00512169	1.72187	0.742298	0.349945	0.00779764
AIS05626.1	124	28.04	28.04	76.5	68.2	68.2	gi|692329425	membrane protein	21	3.01995	0.0600144	1.70608	0.00107232	3.25087	0.201893
AIS07343.1	125	28.03	28.03	61.55	51.89	51.68	gi|692331142	aldehyde dehydrogenase	14	6.36796	3.78131e-05	4.32514	0.0223563	0.625173	0.786371
AIS05215.1	126	28	28.28	80.38	59.41	54.57	gi|692329014	aspartate-semialdehyde dehydrogenase	19	2.58226	0.680672	0.758578	0.0927616	3.19154	0.467048
AIS07428.1	127	27.79	27.79	75.09	61.17	61.17	gi|692331227	2,3,4,5-tetrahydropyridine-2,6-carboxylate N-succinyltransferase	31	4.52898	0.0486004	2.01372	0.530163	1.7378	0.888858
AIS07294.1	128	27.7	27.7	62.73	36.35	36.35	gi|692331093	enterobactin synthase subunit E	17	0.0855067	0.00833298	0.147231	0.00616943	0.972747	0.067657
AIS05865.1	129	27.67	27.67	68.79	37.36	33.26	gi|692329664	adenylosuccinate synthetase	24	4.48745	0.143515	3.10456	0.83975	5.59758	0.169445
AIS05268.1	130	27.47	27.47	72.64	47.83	46.06	gi|692329067	fumarate hydratase	19	9.46237	1.15772e-05	8.47227	0.072195	2.03236	0.301151
AIS08069.1	131	27.36	27.36	78.77	53.57	50.99	gi|692331868	acetyl-CoA hydrolase	20	1.67494	0.153354	3.10456	0.43079	4.74242	0.0403785
AIS07907.1	132	27.31	27.31	97.71	78.63	78.63	gi|692331706	30S ribosomal protein S8	26	2.29087	0.0140771	12.5893	0.00280199	10.7647	0.0110271
AIS04903.1	133	27.17	27.17	84.16	68.81	55.45	gi|692328702	aromatic amino acid aminotransferase	16	7.24436	0.0840987	2.80543	0.138918	4.32514	0.567485
AIS06658.1	134	26.79	26.79	66.3	58.7	58.7	gi|692330457	alpha/beta hydrolase	14	1.65959	0.536854	0.165959	0.0100603	0.642688	0.0473229
AIS06984.1	135	26.71	26.71	79.92	67.8	65.15	gi|692330783	signal peptide protein	22	0.148594	0.0863103	0.12942	0.0824259	1.52757	0.3294
AIS08195.1	136	26.4	26.4	93.09	60.87	54.48	gi|692331994	cell division protein FtsZ	17	0.0879023	2.45718e-05	0.457088	0.02201	1.14815	0.508411
AIS05187.1	137	26.09	26.09	68.56	23.24	23.24	gi|692328986	ribonuclease E	15	5.24807	0.0589748	4.7863	0.00784943	3.83707	0.236153
AIS05841.1	138	26.03	26.03	76.89	50.85	50.12	gi|692329640	acetylornithine aminotransferase	15	0.937562	0.288097	0.847227	0.0703613	0.912011	0.268316
AIS08062.1	139	26.02	26.02	83	37.79	37.79	gi|692331861	ABC transporter ATP-binding protein	17	0.801678	0.432666	1.0666	0.376653	2.33346	0.0461116
AIS04961.1	140	26	26	65.84	36.11	36.11	gi|692328760	malate dehydrogenase	15	1.99526	0.100091	0.879023	0.821602	0.559758	0.136304
AIS05448.1	141	26	26	83.19	63.45	60.92	gi|692329247	chemotaxis protein CheY	19	2.80543	0.592546	1.25893	0.239846	4.16869	0.360313
AIS07800.1	142	25.91	25.91	66.23	47.73	47.73	gi|692331599	glutamine-synthetase adenylyltransferase	14	1.36773	0.622994	1.18032	0.523782	1.35519	0.637571
AIS05622.1	143	25.86	25.86	82.59	61.48	61.48	gi|692329421	cell division inhibitor MinD	18	1	0.0133727	1.59956	0.990023	2.22844	0.539598
AIS05076.1	144	25.48	25.48	84.51	64.79	59.86	gi|692328875	50S ribosomal protein L11	29	10.2802	0.0976894	11.695	0.032698	5.10505	0.252956
AIS07047.1	145	25.44	25.44	77.8	48.6	47.9	gi|692330846	phosphoribosylamine--glycine ligase	18	2.1677	0.226351	0.672977	0.921171	2.33346	0.232671
AIS05288.1	146	25.22	25.22	79.78	56.33	46.63	gi|692329087	4-hydroxy-3-methylbut-2-en-1-yl diphosphat synthase	14	4.52898	0.152953	4.01791	0.363752	3.90841	0.0831238
AIS08268.1	147	24.96	24.96	71.33	30.11	27.96	gi|692332067	urocanate hydratase	12	14.5881	0.0141277	9.54993	0.0382938	2.07014	0.258593
AIS07483.1	148	24.74	24.74	92.77	70.28	67.47	gi|692331282	electron transfer flavoprotein subunit beta	44	1.70608	0.111008	1.27057	0.128362	2.70396	0.996357
AIS07544.1	149	24.6	24.6	50.4	42.74	42.22	gi|692331343	carbamoyl-phosphate synthase	18	4.7863	0.0010584	2.55859	0.102827	2.75423	0.0351381
AIS05319.1	150	24.46	24.46	62.31	24.4	22.77	gi|692329118	aconitate hydratase	13	1.1272	0.0516311	0.331131	1.66837e-05	0.847227	0.0323042
AIS05300.1	151	24.4	24.4	77.78	50	47.22	gi|692329099	enoyl-ACP reductase	25	4.01791	0.0315029	2.22844	0.0262592	1.83654	0.777386
AIS07033.1	152	24.33	24.33	82.43	74.32	70.27	gi|692330832	50S ribosomal protein L9	34	3.22107	0.0126393	12.3595	5.63336e-06	8.16582	0.00153456
AIS07136.1	153	24.28	24.28	75.66	28.04	25.66	gi|692330935	3-phosphoshikimate 1-carboxyvinyltransferase	13	2.42103	0.127515	1.44544	0.346527	2.29087	0.141108
AIS08275.1	154	24.15	24.15	64.6	47.36	45.98	gi|692332074	fumarylacetoacetase	17	4.83059	0.0307966	3.13329	0.168923	3.98107	0.117372
AIS05038.1	155	24.11	24.11	75.73	42.22	42.22	gi|692328837	L-threonine synthase	20	3.40408	0.132423	1.43219	0.386543	3.22107	0.0668869
AIS04810.1	156	24.09	24.09	60.47	46.07	45.81	gi|692328609	DNA polymerase III subunit beta	16	5.10505	0.0586096	3.46737	0.359077	2.91072	0.427286
AIS05887.1	157	0	24.06	71.02	27.26	27.26	gi|692329686	NADH dehydrogenase	12
AIS06200.1	157	24.06	24.06	71.02	27.26	27.26	gi|692329999	NADH dehydrogenase	12	5.39511	0.831219	3.83707	0.676602	3.49945	0.344667
AIS06962.1	158	24.02	24.02	70.97	45.33	43.14	gi|692330761	aldehyde dehydrogenase	15	4.09261	0.102799	1.70608	0.616435	1.25893	0.680396
AIS07683.1	159	24.01	24.01	58.94	37.6	28.46	gi|692331482	glutamyl-tRNA amidotransferase	13	3.76704	0.412318	3.0761	0.204958	1.99526	0.960167
AIS06899.1	160	24	24	97.84	90.65	90.65	gi|692330698	acetyl-CoA carboxylase	30	5.64937	0.0788407	3.69828	0.172322	2.83139	0.299807
AIS05529.1	161	24	24	83.67	68.37	68.37	gi|692329328	50S ribosomal protein L25	26	7.51623	0.0179673	8.16582	0.0249925	4.05509	0.184597
AIS06835.1	162	23.45	23.45	75	40.83	37.29	gi|692330634	quinoprotein glucose dehydrogenase	13	0.0972747	0.0830917	0.0679204	0.0701952	0.448745	0.132524
AIS05519.1	163	23.16	23.16	90.98	79.51	75.41	gi|692329318	3-oxoacyl-ACP reductase	34	6.48634	0.00213556	6.42688	0.000700397	2.67917	0.0382536
AIS05260.1	164	22.95	22.95	82.12	38.05	32.21	gi|692329059	2-isopropylmalate synthase	11	1.95884	0.46726	0.619441	0.451824	1.31826	0.632582
AIS08075.1	165	22.8	22.8	92.59	67.49	65.02	gi|692331874	1-(5-phosphoribosyl)-5-[(5-phosphoribosylamino)methylideneamino]imidazole-4-carboxamide isomerase	22	5.34564	0.0278927	2.65461	0.0855583	3.90841	0.0661703
AIS07572.1	166	22.58	22.58	66.08	24.36	20.7	gi|692331371	RNA polymerase sigma factor RpoD	13	0.648634	0.00137052	1.10662	0.0320165	1.85353	0.664511
AIS05097.1	167	22.47	22.47	71.03	49.23	49.23	gi|692328896	3-ketoacyl-CoA thiolase	14	1.95884	0.858606	0.801678	0.132002	2.26986	0.992335
AIS06385.1	168	22.37	22.37	89.81	71.36	64.56	gi|692330184	siderophore biosynthesis protein	26	0.0625173	0.0148536	0.134276	0.0510829	2.31206	0.425241
AIS04974.1	169	22.32	22.32	96.89	60.9	60.55	gi|692328773	ATP F0F1 synthase subunit gamma	14	6.72977	0.216122	5.7544	0.0110185	4.74242	0.21802
AIS06861.1	170	22.22	22.22	95.65	82.61	65.22	gi|692330660	ribosome-recycling factor	17	4.9204	0.0009383	1.83654	0.00193191	3.90841	0.0445122
AIS04978.1	171	22.16	22.16	90.06	90.06	71.27	gi|692328777	glutathione peroxidase	15	1.05682	0.0605294	0.461318	0.193467	1.80302	0.353165
AIS08313.1	172	22.14	22.15	73.49	27.29	25.17	gi|692332112	phosphoenolpyruvate carboxylase	15	0.870964	0.200994	0.30479	0.086374	1.09648	0.475897
AIS07481.1	173	22.13	22.13	67.37	23.78	22.23	gi|692331280	DNA gyrase subunit A	12	1.5417	0.815201	0.197697	0.036685	1.30617	0.674393
AIS07974.1	174	22.13	22.13	77.18	46.53	44.3	gi|692331773	N-succinylarginine dihydrolase	14	4.05509	0.00982706	3.43558	0.000532642	1.07647	0.551479
AIS07091.1	175	22.07	22.07	87.01	85.71	85.71	gi|692330890	hypothetical protein	31	0.270396	1.36609e-06	0.0380189	0.0392654	0.214783	1.40662e-05
AIS06206.1	176	22.03	22.03	63.66	51.55	48.17	gi|692330005	glutaminase	19	12.3595	0.027882	17.378	0.00923117	1.77011	0.347197
AIS06743.1	177	22	22	73.64	43.55	43.55	gi|692330542	N-acetyl-gamma-glutamyl-phosphate reductase	11	1.80302	0.3596	0.937562	0.0425753	1.03753	0.0406539
AIS07950.1	178	22	22	56.33	39.87	32.28	gi|692331749	coproporphyrinogen III oxidase	11	4.28549	0.15199	1.40605	0.452324	2.0893	0.679855
AIS07298.1	179	22	22	76.71	52.8	50	gi|692331097	ferric anguibactin-binding protein	13	0.152757	0.000988143	0.138038	0.00414678	1.59956	0.862623
AIS07522.1	180	22	22	72.17	62.78	62.78	gi|692331321	hydrolase	14	1.99526	0.0235715	0.642688	0.000315888	3.01995	0.936366
AIS08150.1	181	22	22	77.2	56.99	56.99	gi|692331949	recombinase RecB	31	0.981748	0.617228	1.09648	0.142225	0.981748	0.762879
AIS06365.1	182	22	22	96.67	76.67	76.67	gi|692330164	transcriptional regulator HU subunit alpha	31	2.29087	0.228279	1.69044	0.388459	2.31206	0.627195
AIS08255.1	183	21.89	21.89	96.79	83.97	83.97	gi|692332054	6,7-dimethyl-8-ribityllumazine synthase	22	2.67917	0.734239	4.83059	0.365866	3.04789	0.566254
AIS07902.1	184	21.86	21.86	86.3	60.96	60.96	gi|692331701	50S ribosomal protein L15	16	2.29087	0.0188126	10.8643	1.15108e-05	5.91562	0.000196946
AIS05367.1	185	21.73	21.73	86.08	61.54	57.88	gi|692329166	exopolyphosphatase	20	3.37287	0.580739	6.13762	0.0077127	2.46604	0.676769
AIS07546.1	186	21.63	21.63	98.1	79.11	79.11	gi|692331345	transcription elongation factor GreA	14	4.61318	0.00368176	2.42103	0.133213	2.01372	0.0543555
AIS05983.1	187	21.26	21.26	80.97	57.84	57.84	gi|692329782	hypothetical protein	14	1.08643	0.591356	0.928966	0.48691	1.07647	0.899172
AIS05861.1	188	21.2	21.2	78.64	46.71	41.78	gi|692329660	aspartate kinase	15	4.52898	0.502123	4.69894	0.816784	4.16869	0.293798
AIS05431.1	189	21.14	21.14	79.25	42.94	42.94	gi|692329230	5-methyltetrahydropteroyltriglutamate--homocysteine methyltransferase	12	2.26986	0.553584	3.10456	0.0655815	2.70396	0.370388
AIS06377.1	190	21.03	21.03	61.66	22.51	20.55	gi|692330176	siderophore achromobactin biosynthesis protein AcsC	10	0.103753	9.92788e-06	0.0698232	0.0542538	0.440555	0.000151386
AIS07390.1	191	20.94	20.94	79.31	53.2	44.58	gi|692331189	GTPase obg	13	1.27057	0.759506	2.85759	0.051695	2.63027	0.375708
AIS07764.1	192	20.94	20.94	89.89	73.03	71.54	gi|692331563	tryptophan synthase subunit alpha	13	2.22844	0.317298	1.55597	0.643416	3.56451	0.138189
AIS08183.1	193	20.68	20.68	77.53	37.3	35.28	gi|692331982	phosphoglucosamine mutase	10	0.981748	0.611142	1.09648	0.353158	0.954993	0.52248
AIS07073.1	194	20.62	20.62	77.66	45.05	45.05	gi|692330872	protein CsuC	16	1.05682	0.536149	2.1677	0.0230982	0.157036	0.00387634
AIS07844.1	195	20.58	20.58	92.25	73.24	73.24	gi|692331643	50S ribosomal protein L13	18	2.12814	0.15084	13.4276	0.0382899	12.2462	0.0555265
AIS06959.1	196	20.17	20.17	56.67	38.97	37.18	gi|692330758	alcohol dehydrogenase	11	0.809096	0.451758	0.698232	0.975793	0.322107	0.21751
AIS04962.1	197	20.15	20.15	82.03	55.56	47.06	gi|692328761	peroxidase	15	1.36773	0.0804525	1.25893	0.338772	1.35519	0.225848
AIS05518.1	198	20.09	20.09	61.59	47.87	47.87	gi|692329317	ACP S-malonyltransferase	16	4.57088	0.0494523	3.22107	0.0226655	1.72187	0.358543
AIS07203.1	199	20.07	20.07	86.54	74.52	66.83	gi|692331002	superoxide dismutase	26	8.62979	0.022343	4.7863	0.144608	1.45881	0.582279
AIS05878.1	200	20.04	20.04	83.43	49.7	49.7	gi|692329677	aspartate carbamoyltransferase	10	3.04789	0.268377	1.88799	0.304594	1.41906	0.875553
AIS06973.1	201	20.03	20.03	58.67	58	56	gi|692330772	homocysteine methyltransferase	19	1.99526	0.686595	1.36773	0.800183	2.80543	0.408022
AIS05494.1	202	20.02	20.02	81.24	42.22	38.81	gi|692329293	RNA-binding protein	12	1.31826	0.191261	2.55859	0.0938453	2.83139	0.590251
AIS07065.1	203	20.02	20.02	71.8	29.14	29.14	gi|692330864	aspartate aminotransferase	10	2.37684	0.0144598	0.188799	0.0204309	0.387258	0.00987195
AIS07472.1	204	20.01	20.01	56.27	42.34	42.34	gi|692331271	MFS transporter	15	1.34276	0.28361	1.14815	0.0564031	1.19124	0.118801
AIS06924.1	205	20.01	20.01	67.48	50.46	38.3	gi|692330723	transaldolase	12	1.55597	0.060573	0.672977	0.00638589	1.45881	0.237561
AIS08198.1	206	20	20	71.43	46.75	46.75	gi|692331997	D-alanine--D-alanine ligase	13	1.1272	0.917998	1.20226	0.243378	1.35519	0.497158
ACV72166.1	207	20	20	75.82	69.93	61.44	gi|258445193	septicolysin	12	3.10456	0.881783	2.35505	0.780334	3.37287	0.498404
AIS06920.1	208	19.93	19.93	70.19	31.1	29.59	gi|692330719	3-ketoacyl-ACP reductase	13	3.01995	0.00514898	2.60615	0.156062	2.42103	0.273933
AIS04866.1	209	19.66	19.66	86.83	55.12	55.12	gi|692328665	DSBA oxidoreductase	14	0.432514	0.00142636	0.831764	0.00319187	1.1695	0.144807
AIS05280.1	210	19.57	19.57	76.48	22.01	22.01	gi|692329079	peptidase S41	10	1.23595	0.799003	0.765597	0.337742	1.28233	0.694069
AIS08259.1	211	19.39	19.39	61.96	43.74	41.23	gi|692332058	bifunctional N-acetylglucosamine-1-phosphate uridyltransferase/glucosamine-1-phosphate acetyltransferase	12	2.53513	0.790054	1.43219	0.0903305	1.45881	0.0638833
AIS07763.1	212	19.33	19.33	62.42	45.97	45.3	gi|692331562	acetyl-CoA carboxyl transferase	11	7.17794	0.0174835	3.59749	0.0302602	2.42103	0.257441
AIS05867.1	213	19.16	19.16	87.36	44.44	44.44	gi|692329666	type I deoxyribonuclease HsdR	11	2.99226	0.586304	1.7378	0.0781468	1.83654	0.246948
AIS08284.1	214	19.13	19.13	76.43	45.12	45.12	gi|692332083	dihydrodipicolinate synthase	15	1.23595	0.883404	0.903649	0.917614	1.36773	0.702062
AIS08180.1	215	19.06	19.06	77.65	62.35	62.35	gi|692331979	membrane protein	12	0.272898	0.000544376	0.205116	0.0628411	0.879023	0.00181411
AIS07780.1	216	19.04	21.12	59.36	32.88	28.16	gi|692331579	acyl-CoA dehydrogenase	12	4.16869	0.0890143	1.04713	0.29816	3.69828	0.132941
AIS05010.1	217	19.03	19.22	60.11	30.23	25.94	gi|692328809	long-chain fatty acid--CoA ligase	12	2.07014	0.903534	1.52757	0.634123	2.96483	0.440551
AIS05630.1	218	18.95	18.95	84.11	63.91	58.28	gi|692329429	acetylglutamate kinase	13	2.10863	0.308559	1.10662	0.670466	1.83654	0.490135
AIS06111.1	219	18.86	18.86	52.79	23.08	23.08	gi|692329910	3-methylcrotonyl-CoA carboxylase	11	3.13329	0.0720713	0.363078	0.0312628	1	0.675179
AIS05481.1	220	18.73	18.73	82.53	56.63	53.01	gi|692329280	hypothetical protein	9	0.180302	4.00146e-07	0.0231206	0.0154825	0.167494	4.73107e-07
AIS07757.1	221	18.67	18.67	64.5	23.15	16.87	gi|692331556	preprotein translocase subunit SecA	10	0.794328	0.029178	0.879023	0.271525	0.895365	0.262928
AIS05048.1	222	18.6	18.6	88.76	58.99	58.99	gi|692328847	molecular chaperone DnaK	20	1.92309	0.0472079	2.93765	0.562893	1.97697	0.683095
AIS04906.1	223	18.49	18.53	52.73	35.32	33.51	gi|692328705	methylcitrate synthase	11	2.10863	0.0246043	0.809096	0.332797	1.49968	0.189048
AIS05039.1	224	18.3	18.3	66.97	36.95	35.1	gi|692328838	homoserine dehydrogenase	12	1.92309	0.597324	3.46737	0.299708	2.83139	0.0551473
AIS05337.1	225	18.24	18.24	79.93	46.71	46.71	gi|692329136	cysteine synthase	11	4.40555	0.186119	4.09261	0.295211	5.91562	0.104063
AIS06277.1	226	18.21	18.21	61.28	12.72	11.36	gi|692330076	transcriptional regulator	11	11.9124	0.0276329	17.8649	0.00917178	6.60693	0.235128
AIS04808.1	227	18.14	18.14	62.77	21.9	20.19	gi|692328607	DNA gyrase subunit B	10	0.413047	0.242351	1.1695	0.911153	1.28233	0.970253
AIS07995.1	228	18.11	18.11	49.89	29.42	27.93	gi|692331794	FAD-linked oxidase	13	1.1272	0.449774	0.937562	0.5622	0.963829	0.855781
AIS05066.1	229	18.07	18.09	59.26	52.78	52.78	gi|692328865	DNA-binding protein	13	1.48594	0.451868	0.554626	0.123367	3.25087	0.185738
AIS06967.1	230	18.06	18.06	61.74	28.52	25.04	gi|692330766	glutamate--tRNA ligase	13	1.02802	0.48815	0.963829	0.946505	1.02802	0.483269
AIS04971.1	231	18.05	18.05	85.9	53.21	53.21	gi|692328770	ATP synthase subunit B	11	4.2462	0.10018	1.83654	0.0919276	5.49541	0.0442408
AIS07452.1	232	18.05	18.05	68.73	38.08	38.08	gi|692331251	fructose 1,6-bisphosphatase	10	4.65586	0.389077	5.39511	0.020105	5.91562	0.324998
AIS05328.1	233	18.02	18.02	75.2	47.73	42.67	gi|692329127	NAD(P) transhydrogenase subunit alpha	10	0.405509	0.013862	0.787046	0.144891	2.07014	0.583961
AIS07461.1	234	18.02	18.02	65.17	45.22	45.22	gi|692331260	phosphoribosylaminoimidazole synthetase	14	2.72898	0.309421	2.31206	0.17851	2.35505	0.4507
AIS06318.1	235	18	18	73.99	36.73	36.73	gi|692330117	enoyl-CoA hydratase	13	0.937562	0.825939	0.83946	0.441471	0.92045	0.696425
AIS08067.1	236	18	18	89.37	57.87	57.87	gi|692331866	chemotaxis protein CheY	12	0.928966	0.68665	0.981748	0.918154	1.10662	0.821182
AIS08143.1	237	18	18	58.51	34.23	34.23	gi|692331942	succinate-semialdehyde dehydrogenase	10	0.870964	0.112153	0.724436	0.00294321	0.887156	0.0436982
AIS06416.1	238	18	18	70.22	33	33	gi|692330215	O-succinylhomoserine sulfhydrylase	10	1.1695	0.492358	0.49204	0.0363577	1.18032	0.674156
AIS05982.1	239	18	18	73.23	59.84	59.84	gi|692329781	LamB/YcsF family protein	10	2.46604	0.0483336	0.325087	0.795031	1.67494	0.299288
AIS08004.1	240	18	18	84.43	66.39	66.39	gi|692331803	50S ribosomal protein L19	16	14.4544	0.0308459	22.4905	0.0183239	10.4713	0.125961
AIS07898.1	241	18	18	93.75	75.78	75.78	gi|692331697	30S ribosomal protein S11	13	19.9526	0.0225778	38.7258	0.000199102	16.1436	0.0614519
AIS05021.1	242	18	18	86.61	66.96	66.96	gi|692328820	nitrogen regulatory protein P-II 1	17	3.0761	0.821388	1.38038	0.34402	2.96483	0.346843
AIS05733.1	243	17.93	17.93	70.59	56.86	49.02	gi|692329532	carbonic anhydrase	18	4.65586	0.249865	1.85353	0.817507	2.12814	0.841789
AIS08029.1	244	17.89	17.89	65.12	11.33	11.33	gi|692331828	glutamate synthase	12	2.33346	0.0629648	0.912011	0.886997	2.46604	0.0618149
AIS05361.1	245	17.82	17.82	78.53	53.37	50	gi|692329160	phenylalanyl-tRNA synthetase	10	1.70608	0.180326	1.75388	0.567411	2.0893	0.202293
AIS07557.1	246	17.75	17.75	87.24	43.32	43.32	gi|692331356	tryptophanyl-tRNA synthetase	15	9.72747	0.378984	5.70164	0.0150108	8.09096	0.022779
AIS07895.1	247	17.7	17.7	100	47.2	47.2	gi|692331694	50S ribosomal protein L17	26	0.57544	0.363211	3.40408	0.136892	9.63829	0.00332125
AIS07922.1	248	17.68	17.68	96.12	64.08	64.08	gi|692331721	30S ribosomal protein S10	24	7.58578	0.0828067	8.95365	0.0520518	4.2462	0.121072
AIS08207.1	249	17.62	18.98	80.09	68.06	61.11	gi|692332006	orotate phosphoribosyltransferase	10	1.41906	0.612354	4.05509	0.291779	2.14783	0.555633
AIS07731.1	250	17.6	17.6	72.5	30.11	25.2	gi|692331530	GTP-binding protein TypA	9	1.28233	0.0830118	0.787046	0.0584086	2.208	0.999671
AIS06747.1	251	17.54	17.54	81.48	38.01	32.36	gi|692330546	threonine dehydratase	11	0.954993	0.668134	0.887156	0.229631	0.954993	0.331044
AIS07874.1	252	17.51	18.56	70.16	58.12	58.12	gi|692331673	xanthine phosphoribosyltransferase	10	1.67494	0.957616	2.0893	0.0216883	2.42103	0.0484232
AIS05276.1	253	17.43	17.43	73.16	30.64	30.64	gi|692329075	gamma-glutamyl phosphate reductase	10	0.946237	0.861236	0.990832	0.987017	0.946237	0.979818
AIS06469.1	254	17.4	17.4	69.23	46.41	43.08	gi|692330268	acetyl-CoA acetyltransferase	12	1.65959	0.6781	0.201372	0.0907981	1.72187	0.680223
AIS06855.1	255	17.32	17.32	89.22	68.26	58.08	gi|692330654	membrane protein	17	4.65586	0.609099	1.70608	0.294981	6.72977	0.120121
AIS06043.1	256	17.29	17.29	57.14	25.14	20.43	gi|692329842	enoyl-CoA hydratase	14	9.63829	0.00278972	2.99226	0.0876389	0.60256	0.573756
AIS07724.1	257	17.17	17.17	72.63	31.98	27.37	gi|692331523	oxidoreductase	9	2.67917	0.954252	0.92045	0.020337	3.04789	0.559663
AIS08260.1	258	16.98	16.98	63.4	27.12	25.82	gi|692332059	glucosamine--fructose-6-phosphate aminotransferase	10	4.9204	0.397865	5.91562	0.770241	3.90841	0.852632
AIS08293.1	259	16.79	16.79	76.33	57.55	54.69	gi|692332092	dienelactone hydrolase	12	6.54636	0.567623	4.52898	0.511113	5.97035	0.518269
AIS05365.1	260	16.73	16.73	61.11	57.41	57.41	gi|692329164	transcription termination factor Rho	22	5.64937	0.150743	4.20727	0.187168	5.24807	0.147879
AIS06393.1	261	16.71	16.97	65.48	41.37	35.07	gi|692330192	phospho-2-dehydro-3-deoxyheptonate aldolase	8	0.963829	0.920483	1.03753	0.534334	1.00925	0.801469
AIS05264.1	262	16.71	16.71	55.72	43.28	40.3	gi|692329063	Clp protease ClpP	9	1.02802	0.468001	0.963829	0.726092	1.04713	0.41851
AIS06464.1	263	16.65	16.65	61.02	36.44	32.42	gi|692330263	aspartate ammonia-lyase	10	6.98232	0.000329459	8.55067	0.000411769	0.787046	0.407898
AIS07911.1	264	16.61	16.61	88.52	67.21	56.56	gi|692331710	50S ribosomal protein L14	9	2.55859	0.0583163	12.7057	0.000362644	11.0662	0.00185151
AIS05058.1	265	16.52	16.52	82.6	32.49	26.21	gi|692328857	argininosuccinate lyase	8	1.07647	0.284423	0.398107	0.00167682	0.717794	0.201523
AIS07899.1	266	16.52	16.52	93.22	61.02	61.02	gi|692331698	30S ribosomal protein S13	11	3.40408	0.259887	7.51623	0.0682276	6.54636	0.101395
AIS06223.1	267	16.41	16.41	65.01	40.5	37.19	gi|692330022	GTP-binding protein	8	2.22844	0.710696	6.66807	0.101958	4.36516	0.340813
AIS06052.1	268	16.4	16.4	76.12	40.05	30.6	gi|692329851	beta-ketoadipyl CoA thiolase	12	11.8032	3.4064e-05	4.05509	0.02041	1.48594	0.213339
AIS06849.1	269	16.37	16.37	79.37	43.55	42.69	gi|692330648	recombinase RecA	14	0.847227	0.00240761	1.58489	0.463015	2.72898	0.89462
AIS04803.1	270	16.33	16.33	79.4	31.94	31.94	gi|692328602	RND transporter	10	2.91072	0.126072	0.772681	0.441749	2.03236	0.839976
AIS07912.1	271	16.15	16.15	98.82	81.18	68.24	gi|692331711	30S ribosomal protein S17	12	8.3946	0.034862	18.197	0.0287714	12.3595	0.0482804
AIS07975.1	272	16.11	16.11	61.35	29.24	26.38	gi|692331774	succinylglutamate-semialdehyde dehydrogenase	8	5.44503	0.164704	7.24436	0.0618856	1.55597	0.924197
AIS07681.1	273	16.06	16.06	65.03	43.93	43.93	gi|692331480	rod shape-determining protein MreB	9	1.48594	0.339639	1.92309	0.274995	2.44343	0.291636
AIS05238.1	274	16.01	16.01	89.55	42.86	42.86	gi|692329037	formyltetrahydrofolate deformylase	9	1.59956	0.272358	2.67917	0.890631	1.58489	0.456954
AIS07535.1	275	16.01	16.01	82.98	54.96	54.96	gi|692331334	5,10-methylene-tetrahydrofolate cyclohydrolase	11	5.39511	0.154125	4.01791	0.0939837	2.83139	0.757923
AIS07926.1	276	16.01	16.01	53.94	39.76	39.76	gi|692331725	flavohemoprotein	9	20.3236	0.00136089	27.2898	2.82576e-05	7.17794	0.618516
AIS07293.1	277	16	16	79.24	45.67	41.52	gi|692331092	isochorismatase	8	0.0946237	0.0326852	0.115878	0.0538328	1.08643	0.0186836
AIS05013.1	278	16	16	77.14	70.29	66.86	gi|692328812	inorganic pyrophosphatase	10	2.33346	0.421931	5.54626	0.0437042	1.49968	0.894797
AIS07525.1	279	16	16	86.46	82.29	82.29	gi|692331324	molecular chaperone GroES	29	4.9204	0.159605	4.36516	0.485478	1.90546	0.764756
AIS07747.1	280	15.94	15.94	65.77	40.48	35.12	gi|692331546	AraC family transcriptional regulator	8	2.37684	0.31606	3.19154	0.128996	3.69828	0.0666572
AIS08318.1	281	15.73	15.73	73.07	21.84	20.03	gi|692332117	dihydroxy-acid dehydratase	8	3.59749	0.282322	1.61436	0.641445	2.14783	0.920236
AIS04863.1	282	15.72	15.72	66.53	47.18	47.18	gi|692328662	3-oxoacyl-ACP reductase	8	0.501187	0.0880681	0.235505	0.19528	1.04713	0.610338
AIS05686.1	283	15.7	15.7	67.77	18.22	16.72	gi|692329485	polysaccharide deacetylase	11	1.72187	0.499297	1.40605	0.781431	1.1695	0.744873
AIS07012.1	284	15.62	15.62	75.97	34.81	34.81	gi|692330811	peptide chain release factor 1	10	0.870964	0.130583	0.758578	0.0120739	0.337287	0.020717
AIS07124.1	285	15.61	15.62	95.71	74.29	70	gi|692330923	cold-shock protein	21	3.19154	0.230995	2.99226	0.872308	1.55597	0.886475
AIS06125.1	286	15.33	15.41	89.52	62.86	62.86	gi|692329924	hypothetical protein	27	0.128233	0.036848	0.030479	0.0122357	0.118032	0.134639
AIS08250.1	287	15.31	15.31	89.31	66.04	66.04	gi|692332049	SCP-2 sterol transfer family protein	12	4.83059	0.095486	5.15229	0.0272948	4.69894	0.185477
AIS04839.1	288	15.24	15.24	71.74	52.72	52.72	gi|692328638	molecular chaperone GrpE	17	10.2802	0.00980479	9.90832	0.0236936	4.96592	0.0574194
AIS07344.1	289	15.01	15.02	72.94	25.69	25.69	gi|692331143	2,4-diaminobutyrate decarboxylase	9	1.1695	0.00190662	0.469894	0.00230863	1.90546	0.122982
AIS06051.1	290	14.83	14.83	54.88	28.32	23.44	gi|692329850	3-hydroxyacyl-CoA dehydrogenase	11	18.3654	0.00760355	8.01678	0.0914904	2.65461	0.208598
AIS07918.1	291	14.74	14.74	86.5	31.39	31.39	gi|692331717	50S ribosomal protein L2	9	3.04789	0.0638007	4.7863	0.0915215	7.87046	0.0378345
AIS06728.1	292	14.72	14.72	77.54	34.04	30.53	gi|692330527	2-dehydro-3-deoxyphosphooctonate aldolase	8	1.04713	0.566874	1.21339	0.0826367	0.912011	0.571716
AIS05456.1	293	14.63	14.64	62.75	29.57	23.48	gi|692329255	NADH dehydrogenase	8	5.44503	0.010724	2.72898	0.361289	0.685488	0.492471
AIS07915.1	294	14.62	14.62	90	53.6	38.4	gi|692331714	30S ribosomal protein S3	9	12.942	0.0127258	14.7231	0.00339882	6.72977	0.0259539
AIS05675.1	295	14.48	14.48	77.96	31.02	23.88	gi|692329474	betaine-aldehyde dehydrogenase	8	2.91072	0.167531	2.85759	0.073549	1.55597	0.794997
AIS05149.1	296	14.27	14.29	98.88	76.4	76.4	gi|692328948	30S ribosomal protein S15	30	3.94457	0.274477	24.2103	0.0186327	16.7494	0.0852144
AIS06772.1	297	14.27	14.27	67.16	35.82	32.84	gi|692330571	acetylornithine aminotransferase	7	1.23595	0.220002	1.08643	0.597347	1.52757	0.22111
AIS07913.1	298	14.24	14.31	92.31	66.15	43.08	gi|692331712	50S ribosomal protein L29	14	10.5682	0.128238	6.42688	0.288602	10.3753	0.196935
AIS05786.1	299	14.23	14.23	92.47	68.82	60.75	gi|692329585	hypothetical protein	9	2.51189	0.777608	2.46604	0.570057	1.88799	0.789948
AIS05414.1	300	14.22	14.22	81.28	32.76	32.76	gi|692329213	ornithine acetyltransferase	13	2.55859	0.287516	0.666807	0.935575	1.85353	0.797325
AIS05648.1	301	14.13	14.13	67.66	37.09	36.8	gi|692329447	delta-aminolevulinic acid dehydratase	9	0.847227	0.00104784	0.285759	9.79933e-05	0.92045	0.00210575
AIS05938.1	302	14.13	14.13	53.7	25.58	23.68	gi|692329737	cysteinyl-tRNA synthetase	9	2.208	0.957794	0.405509	0.0434326	1.38038	0.654548
AIS08308.1	303	14.09	14.09	56.49	31.35	27.3	gi|692332107	molecular chaperone DnaJ	7	2.70396	0.476688	2.44343	0.186473	2.0893	0.388537
AIS05387.1	304	14.09	14.09	65.55	27.75	25.12	gi|692329186	UDP-N-acetylglucosamine 1-carboxyvinyltransferase	8	0.77983	0.294243	1.70608	0.69417	1.8197	0.68854
AIS05812.1	305	14.08	14.08	81.69	33.72	33.72	gi|692329611	dihydroorotase	8	1.94089	0.0295304	2.93765	0.964652	2.31206	0.45977
AIS05741.1	306	14.04	14.04	68.87	36.42	31.46	gi|692329540	LysR family transcriptional regulator	7	1.1272	0.760091	1.33045	0.848909	0.685488	0.278487
AIS07904.1	307	14.04	14.04	73.94	53.33	53.33	gi|692331703	30S ribosomal protein S5	18	0.648634	0.443564	6.54636	0.0872741	4.61318	0.00315066
AIS08286.1	308	14.02	14.02	63.18	38.08	38.08	gi|692332085	phosphoribosylaminoimidazole-succinocarboxamide synthase	9	2.31206	0.583126	2.05116	0.424003	1.65959	0.749768
AIS06867.1	309	14.02	14.02	49.02	28.1	28.1	gi|692330666	ornithine carbamoyltransferase	8	6.48634	0.0157394	2.55859	0.0890468	1.59956	0.583858
AIS07720.1	310	14.02	14.02	76.25	50	50	gi|692331519	aminomethyltransferase	9	1.21339	0.572501	1.05682	0.962786	1.1272	0.837765
AIS05711.1	311	14.01	14.01	59.32	36.22	33.33	gi|692329510	Fosmidomycin resistance protein	11	1.5417	0.753806	0.187068	0.352002	1.69044	0.608154
AIS07845.1	312	14.01	14.01	96.88	48.44	48.44	gi|692331644	30S ribosomal protein S9	13	1.85353	0.311935	9.12011	0.00970911	5.86138	0.00937422
AIS06418.1	313	14.01	14.01	97.25	69.72	69.72	gi|692330217	nucleoid-associated protein	13	3.31131	0.026268	5.59758	0.00202673	2.46604	0.397162
AIS07739.1	314	14	14.07	74.42	37.34	37.34	gi|692331538	acetyl-CoA acetyltransferase	8	2.01372	0.899082	0.529663	0.10545	2.85759	0.275946
AIS05026.1	315	14	14	69.41	40.64	40.64	gi|692328825	riboflavin synthase subunit alpha	7	2.26986	0.578018	1.40605	0.890783	1.11686	0.817978
AIS04992.1	316	14	14	65.96	40.06	40.06	gi|692328791	cysteine synthase	9	1.45881	0.195952	0.794328	0.0128013	1.90546	0.782806
AIS06480.1	317	14	14	72.41	44.06	34.1	gi|692330279	3-hydroxybutyrate dehydrogenase	7	5.97035	0.000704428	2.55859	0.00289313	0.704693	0.563271
AIS07873.1	318	14	14	73.84	41.77	41.77	gi|692331672	hypothetical protein	7	0.242103	0.0184116	0.0737904	0.00955018	0.42462	0.0108976
AIS04976.1	319	14	14	95.68	62.59	62.59	gi|692328775	ATP synthase F0F1 subunit epsilon	12	5.05825	0.00158046	4.09261	0.0347027	1.58489	0.190563
AIS05092.1	320	14	14	75.64	45.73	45.73	gi|692328891	dithiol-disulfide isomerase	8	0.831764	0.00484309	0.717794	0.0992617	1.22462	0.437304
AIS06323.1	321	14	14	90	59	59	gi|692330122	integration host factor	11	1.8197	0.517576	0.92045	0.744816	1.39316	0.953683
AIS06271.1	322	14	14	72.45	56.12	48.98	gi|692330070	polyisoprenoid-binding protein	9	0.539511	0.25864	0.0862979	0.175501	1.43219	0.732034
AIS04922.1	323	14	14	87.39	78.15	78.15	gi|692328721	endoribonuclease L-PSP	11	31.6228	5.14916e-06	24.8886	7.31583e-06	2.14783	0.0521123
AIS07869.1	324	13.91	13.91	74.03	36.74	36.74	gi|692331668	ATP-binding protein	11	0.744732	0.9483	0.895365	0.595876	1.28233	0.474528
AIS07362.1	325	13.89	13.89	61.2	10.33	10.33	gi|692331161	protease	7	1.44544	0.742596	1.77011	0.745789	0.831764	0.316291
AIS06773.1	326	13.88	13.88	60.18	50.44	50.44	gi|692330572	glutaredoxin	13	1.85353	0.440035	0.679204	0.440282	1.10662	0.771259
AIS07356.1	327	13.81	13.81	82.64	38.19	31.48	gi|692331155	glutamate-1-semialdehyde aminotransferase	7	0.887156	0.918641	0.981748	0.677906	1.18032	0.13722
AIS05444.1	328	13.72	13.72	53.16	36.53	29.74	gi|692329243	ribonucleotide-diphosphate reductase subunit beta	9	1.14815	0.888591	0.758578	0.299227	1.22462	0.699194
AIS05030.1	329	13.72	13.72	45.02	32.37	32.37	gi|692328829	aminopeptidase A	7	1.1272	0.891041	0.212814	0.427697	1.13763	0.795963
AIS07415.1	330	13.5	13.5	67.9	29.69	24.67	gi|692331214	serine protease	7	2.35505	0.555645	0.698232	0.0233404	2.18776	0.548066
AIS05371.1	331	13.45	13.45	64.14	18.96	13.98	gi|692329170	membrane protein	7	0.519996	0.113957	0.613762	0.0801807	0.313329	0.0377329
AIS05521.1	332	13.31	13.89	91.72	80.89	80.89	gi|692329320	peptidoglycan-binding protein LysM	9	0.448745	0.0118028	0.042462	0.00017195	0.704693	0.174235
AIS07563.1	333	13.3	13.31	75.42	38.14	38.14	gi|692331362	succinate dehydrogenase	10	7.11213	0.026316	13.4276	0.000227059	2.51189	0.954361
AIS06357.1	334	13.26	13.26	68.01	27.14	20.68	gi|692330156	chaperone protein HscA	7	0.809096	0.765979	0.816582	0.918626	0.903649	0.834087
AIS05075.1	335	13.06	13.06	90.4	58.19	58.19	gi|692328874	antitermination protein NusG	11	1.80302	0.885653	3.87258	0.0759792	2.53513	0.952074
AIS05602.1	336	12.95	12.95	53.05	23.84	21.63	gi|692329401	NAD synthetase	7	3.76704	0.412178	1.97697	0.848516	4.83059	0.211647
AIS06358.1	337	12.85	12.85	87.79	53.49	53.49	gi|692330157	cobalamin	7	0.313329	0.00665886	0.440555	0.0181389	0.549541	0.0461116
AIS07769.1	338	12.82	12.82	81.17	35.21	25.67	gi|692331568	tryptophan synthase subunit alpha	7	1.22462	0.0721244	1.09648	0.246943	1.20226	0.221941
AIS05939.1	339	12.74	12.74	61.85	31.08	31.08	gi|692329738	D-arabinose 5-phosphate isomerase	7	2.05116	0.44944	2.31206	0.126982	0.544503	0.647142
AIS04905.1	340	12.72	12.72	67.01	40.48	33.67	gi|692328704	2-methylisocitrate lyase	7	0.928966	0.945217	0.92045	0.736339	0.92045	0.819454
AIS08216.1	341	12.64	12.64	76.72	56.9	56.9	gi|692332015	ribosomal subunit interface protein	11	0.801678	0.000476267	0.180302	0.000956383	1.23595	0.0512914
AIS08254.1	342	12.63	12.63	62.73	30.03	26.54	gi|692332053	3,4-dihydroxy-2-butanone 4-phosphate synthase	8	1.1272	0.968482	1.13763	0.796604	1.02802	0.215471
AIS04832.1	343	12.61	12.61	65.29	51.18	51.18	gi|692328631	N5-carboxyaminoimidazole ribonucleotide mutase	8	5.10505	0.0248515	4.05509	0.351705	4.01791	0.00993837
AIS05209.1	344	12.58	12.58	95.89	78.08	78.08	gi|692329008	translation initiation factor IF-1	14	4.74242	0.288301	6.30957	0.306046	2.91072	0.402222
AIS05271.1	345	12.53	12.53	48.14	20.91	16.05	gi|692329070	phosphogluconate dehydratase	6	2.63027	0.0361908	1.92309	0.0309974	0.711214	0.227434
AIS06518.1	346	12.47	12.47	50.95	30.35	24.39	gi|692330317	S-(hydroxymethyl)glutathione dehydrogenase	6	0.847227	0.88889	0.685488	0.560091	0.765597	0.731713
AIS08114.1	347	12.43	12.43	77	36.93	31.36	gi|692331913	transposase	7	0.30479	0.125363	0.824138	0.947697	0.465586	0.463634
AIS05294.1	348	12.27	12.27	64.47	51.32	51.32	gi|692329093	preprotein translocase subunit SecB	16	4.44631	0.000943375	6.25173	0.00881032	1.31826	0.0640236
AIS07304.1	349	12.24	12.24	69.23	37.76	37.76	gi|692331103	acinetobactin utilization protein	9	0.0630957	0.034063	0.0685488	0.0262093	0.928966	0.0658956
AIS05775.1	350	12.21	12.21	69.48	19.7	18.18	gi|692329574	glutamate dehydrogenase	6	0.648634	0.232858	0.691831	0.247335	0.879023	0.922471
AIS08007.1	351	12.2	12.21	95.18	80.72	80.72	gi|692331806	30S ribosomal protein S16	16	2.63027	0.261178	12.4738	0.976422	8.31764	0.271478
AIS05347.1	352	12.2	12.2	65.6	38.65	30.14	gi|692329146	pantoate--beta-alanine ligase	7	2.1677	0.102514	4.57088	0.00143329	6.08135	0.00963721
AIS05750.1	353	12.14	12.14	64.62	18.62	16.01	gi|692329549	sulfate adenylyltransferase subunit 1	6	0.937562	0.661512	0.862979	0.474107	0.432514	0.0515621
AIS05141.1	354	12.1	12.1	63.17	34.29	34.29	gi|692328940	SAM-dependent methyltransferase	7	1.34276	0.461297	2.48886	0.57675	0.928966	0.41407
AIS04833.1	355	12.04	12.04	53.08	31.64	30.03	gi|692328632	phosphoribosylaminoimidazole carboxylase	7	1.0666	0.370883	0.879023	0.641716	1.1695	0.337237
AIS07540.1	356	12.03	12.03	71.74	21.74	15.72	gi|692331339	cell division protein FtsH	7	1.35519	0.931325	0.363078	0.0909021	1.6293	0.694786
AIS06921.1	357	12.03	12.03	80.27	21.07	17.24	gi|692330720	acetyl-CoA acetyltransferase	6	0.937562	0.511927	0.436516	0.821717	1.22462	0.70162
AIS06114.1	358	12.02	12.02	58.46	33.33	33.33	gi|692329913	isovaleryl-CoA dehydrogenase	7	2.55859	0.914006	1.19124	0.200019	2.10863	0.629387
AIS07048.1	359	12.02	12.02	61.33	28	28	gi|692330847	NLPA lipoprotein	6	0.92045	0.945699	0.887156	0.834847	1.21339	0.538103
AIS06113.1	360	12.01	12.01	56.85	19.51	19.51	gi|692329912	methylcrotonoyl-CoA carboxylase	9	1.11686	0.859423	0.636796	0.325313	0.758578	0.481934
AIS06256.1	361	12.01	12.01	75.68	38.91	24.92	gi|692330055	biotin synthase	6	3.66438	0.44478	1.27057	0.806061	1.15878	0.615896
AIS05743.1	362	12.01	12.01	48.09	25.95	23.16	gi|692329542	pyridine nucleotide-disulfide oxidoreductase	6	1.00925	0.753263	1.08643	0.451239	0.981748	0.786197
AIS07584.1	363	12.01	12.01	71	45.45	45.45	gi|692331383	membrane protein	8	1.03753	0.836784	1.05682	0.886745	1	0.899243
AIS08049.1	364	12	12	65.34	15.74	15.74	gi|692331848	glutamyl-tRNA synthetase	6	0.879023	0.605976	1.0666	0.778775	0.990832	0.503609
AIS08319.1	365	12	12	69.06	38.75	28.75	gi|692332118	methionyl-tRNA formyltransferase	6	0.855067	0.623476	0.751623	0.501819	0.77983	0.388446
AIS06050.1	366	12	12	68.06	39.16	39.16	gi|692329849	enoyl-CoA hydratase	10	4.28549	0.0502806	2.96483	0.382593	0.30761	0.226641
AIS07196.1	367	12	12	70.5	39.93	39.93	gi|692330995	5,10-methylenetetrahydrofolate reductase	9	1.18032	0.749965	1.28233	0.535299	1.31826	0.739118
AIS05617.1	368	12	12	61.27	44.44	44.44	gi|692329416	thioredoxin reductase	8	1.88799	0.239682	0.963829	0.999376	1.85353	0.251673
AIS07822.1	369	12	12	92.59	61.73	54.94	gi|692331621	nucleotide-binding protein	9	0.751623	0.184251	0.704693	0.0314285	0.765597	0.11846
AIS04986.1	370	12	12	60.23	50	48.3	gi|692328785	peptide deformylase	11	3.16228	0.103569	1.1695	0.369706	1.43219	0.722915
AIS05123.1	371	12	12	46.21	32.58	32.58	gi|692328922	triosephosphate isomerase	6	1.22462	0.504763	1.11686	0.681572	1.00925	0.837614
AIS05386.1	372	12	12	85.54	77.11	77.11	gi|692329185	hypothetical protein	7	1.21339	0.247042	0.963829	0.804382	1.18032	0.295246
AIS05087.1	373	12	12	74.49	58.67	58.67	gi|692328886	membrane protein	7	17.0608	0.161136	26.3027	0.0302377	9.2045	0.297576
AIS04848.1	374	12	12	71.25	58.13	58.13	gi|692328647	peptidylprolyl isomerase	7	1.6293	0.983171	1.90546	0.158408	2.33346	0.233928
AIS05621.1	375	11.89	11.89	92.22	76.67	76.67	gi|692329420	cell division topological specificity factor	7	5.29663	0.172935	5.80764	0.282242	1.5417	0.902899
AIS06851.1	376	11.86	11.86	47.96	32.99	29.59	gi|692330650	signal peptide protein	7	1	0.436506	1.09648	0.265225	0.990832	0.941875
AIS07131.1	377	11.8	11.8	70.04	33.07	26.46	gi|692330930	hypothetical protein	6	0.954993	0.167281	0.928966	0.251453	0.946237	0.258701
AIS05353.1	378	11.7	11.7	66.07	63.39	59.82	gi|692329152	translation initiation factor IF-3	8	15.417	0.00118056	18.0302	0.0128435	6.66807	0.0558733
AIS07041.1	379	11.49	11.49	58.63	17.25	14.54	gi|692330840	tRNA uridine 5-carboxymethylaminomethyl modification protein	6	0.597035	0.225649	1.44544	0.721876	1.92309	0.640174
AIS05315.1	380	11.44	11.44	52.26	13.02	11.89	gi|692329114	peptide chain release factor 3	6	1.30617	0.44939	0.855067	0.911031	1.04713	0.802161
AIS07272.1	381	11.43	11.43	65.67	38.06	38.06	gi|692331071	indole-3-glycerol phosphate synthase	9	3.0761	0.0951936	0.831764	0.828718	1.69044	0.631753
AIS05388.1	382	11.36	11.36	81.94	50.66	50.66	gi|692329187	ATP phosphoribosyltransferase catalytic subunit	6	2.18776	0.19011	2.91072	0.0835021	0.870964	0.582711
AIS08256.1	383	11.32	11.32	64.43	44.97	44.97	gi|692332055	antitermination protein NusB	8	6.0256	0.186257	5.91562	0.336561	5.01187	0.773296
AIS07569.1	384	11.14	11.14	51.61	22.9	22.9	gi|692331368	hypothetical protein	6	0.946237	0.636528	2.83139	0.223611	3.66438	0.290932
AIS04877.1	385	11.07	11.07	61.04	42.42	42.42	gi|692328676	peptidylprolyl isomerase	7	1.1272	0.384711	0.794328	0.130967	1.30617	0.500939
AIS04821.1	386	10.9	10.9	86.86	52.57	47.43	gi|692328620	hypoxanthine phosphoribosyltransferase	6	1.05682	0.898553	1.02802	0.853431	1.03753	0.863519
AIS05727.1	387	10.87	10.87	58.49	46.23	42.45	gi|692329526	amino acid ABC transporter substrate-binding protein	7	0.619441	0.0703202	1.5417	0.888642	1.80302	0.896304
AIS07682.1	388	10.84	10.84	97.12	96.15	96.15	gi|692331481	glutamyl-tRNA amidotransferase	8	2.18776	0.267733	2.88403	0.0321424	1.95884	0.628992
AIS07009.1	389	10.8	10.8	89.45	39.45	39.45	gi|692330808	3-hydroxy-2-methylbutyryl-CoA dehydrogenase	6	1.25893	0.17708	0.337287	0.00145019	1.75388	0.358666
AIS07674.1	390	10.78	10.78	59.02	34.84	34.84	gi|692331473	phosphoadenosine phosphosulfate reductase	6	4.20727	0.0720076	5.39511	0.0363708	1.01859	0.913917
AIS07297.1	391	10.67	10.67	54.08	20.53	16.32	gi|692331096	ligand-gated channel protein	8	0.192309	0.608255	0.047863	0.323549	1.48594	0.377833
AIS05776.1	392	10.65	10.65	48.78	26.29	26.29	gi|692329575	signal peptide protein	7	0.816582	0.0581006	0.77983	0.240417	0.765597	0.0610076
AIS07961.1	393	10.6	10.6	43.38	24.92	24.92	gi|692331760	glycyl-tRNA synthetase	6	1.11686	0.37727	1.1695	0.184277	1.07647	0.451938
AIS05369.1	394	10.57	10.57	64.86	40.94	40.94	gi|692329168	tRNA(Ile)-lysidine synthetase	7	1.8197	0.354674	1.27057	0.232109	1.36773	0.424658
AIS07821.1	395	10.52	10.52	98.08	59.62	59.62	gi|692331620	sulfurtransferase	7	1.33045	0.20337	0.510505	0.00237745	1.72187	0.969752
AIS07591.1	396	10.47	10.47	73.56	26.2	21.63	gi|692331390	hemolysin D	5	1.21339	0.439821	1.13763	0.365801	1.35519	0.256017
AIS05791.1	397	10.44	10.44	98.8	90.36	90.36	gi|692329590	hypothetical protein	11	0.895365	0.415994	0.972747	0.591645	1.00925	0.957089
AIS07947.1	398	10.42	10.42	71.38	37.32	27.9	gi|692331746	inositol monophosphatase	6	0.903649	0.804602	1.05682	0.26072	0.847227	0.61951
AIS06325.1	399	10.42	10.42	76.21	44.93	40.97	gi|692330124	orotidine 5'-phosphate decarboxylase	6	0.409261	0.106357	0.128233	0.292414	0.185353	0.0319279
AIS04898.1	400	10.4	10.4	53.07	18.64	16.67	gi|692328697	phosphomannomutase	6	0.855067	0.0130215	0.895365	0.353991	0.772681	0.120726
AIS08158.1	401	10.37	10.37	56.89	10.06	10.06	gi|692331957	excinuclease ABC subunit A	7	0.654636	0.242184	0.457088	0.0123769	0.636796	0.17027
AIS05879.1	402	10.37	10.37	53.77	19.22	17.52	gi|692329678	aspartate carbamoyltransferase	5	2.26986	0.155801	1.90546	0.243881	1.08643	0.445039
AIS07515.1	403	10.32	10.32	94.49	81.1	51.18	gi|692331314	SCP-2 sterol transfer family protein	9	4.20727	0.638503	4.36516	0.679691	4.7863	0.887864
AIS06590.1	404	10.31	10.31	57.32	20.71	17.17	gi|692330389	membrane protein	7	0.758578	0.418838	0.787046	0.353277	0.937562	0.760223
AIS06360.1	405	10.31	10.31	86.72	72.66	65.63	gi|692330159	scaffolding protein	8	3.01995	0.124423	2.24905	0.876785	2.46604	0.109515
AIS08028.1	406	10.28	10.28	57.72	16.49	13.11	gi|692331827	glutamate synthase	5	1.10662	0.428356	1.01859	0.537379	1.09648	0.258999
AIS07916.1	407	10.24	10.24	97.25	66.97	51.38	gi|692331715	50S ribosomal protein L22	6	0.870964	0.938979	1.78649	0.00718238	1.88799	0.0347037
AIS07908.1	408	10.24	10.24	94.06	33.66	33.66	gi|692331707	30S ribosomal protein S14	8	7.58578	0.268725	26.7917	0.11368	16.1436	0.192981
AIS05893.1	409	10.17	10.17	48.37	20.92	17.66	gi|692329692	3-oxoacyl-ACP synthase	5	4.48745	0.231984	2.55859	0.971034	3.7325	0.291009
AIS07588.1	410	10.13	10.13	52.92	39.69	37.23	gi|692331387	geranylgeranyl diphosphate synthase	7	1	0.730318	1.13763	0.187482	1.10662	0.486035
AIS04972.1	411	10.1	10.1	66.85	51.12	51.12	gi|692328771	ATP synthase F0F1 subunit delta	10	4.20727	0.10783	1.64437	0.332253	2.29087	0.583664
AIS07070.1	412	10.08	10.08	41.3	29.5	28.02	gi|692330869	hypothetical protein	5	1.14815	0.226817	2.67917	0.172916	0.436516	0.912673
AIS05195.1	413	10.04	10.04	52.65	16.71	13.79	gi|692328994	peroxidase	6	2.0893	0.619721	1.69044	0.818266	0.559758	0.127516
AIS08043.1	414	10.03	10.04	57.31	14.63	12.22	gi|692331842	UDP-N-acetylmuramoylalanyl-D-glutamate--2,6-diaminopimelate ligase	5	0.824138	0.85102	0.801678	0.866697	0.744732	0.756788
AIS07721.1	415	10.03	10.03	61.02	27.12	27.12	gi|692331520	thiol:disulfide interchange protein	6	0.912011	0.80235	0.981748	0.519618	0.887156	0.741977
AIS08042.1	416	10.02	10.02	42.7	21.24	18.45	gi|692331841	UDP-N-acetylmuramoyl-tripeptide--D-alanyl-D-alanine ligase	5	1.04713	0.240049	0.981748	0.258379	1.14815	0.0544276
AIS05009.1	417	10.01	10.01	50.88	10.42	10.42	gi|692328808	DNA topoisomerase IV subunit A	6	1.08643	0.948924	0.847227	0.330011	1.09648	0.935056
AIS07977.1	418	10	26.03	76.49	48.76	48.02	gi|692331776	acetylornithine aminotransferase	15	5.24807	0.385091	7.94328	0.0373175	1.7378	0.721076
AIS05718.1	419	10	10	49.51	5.456	5.456	gi|692329517	transketolase	5	0.731139	0.108345	0.57544	0.150682	0.794328	0.171089
AIS05673.1	420	10	10	53.11	11.9	11.9	gi|692329472	malate:quinone oxidoreductase	5	0.928966	0.866938	0.816582	0.516577	0.831764	0.516844
AIS07576.1	421	10	10	52.03	20.81	17.26	gi|692331375	alcohol dehydrogenase	6	0.954993	0.537088	0.698232	0.229567	1.05682	0.723251
AIS05346.1	422	10	10	59.85	35.69	35.69	gi|692329145	3-methyl-2-oxobutanoate hydroxymethyltransferase	7	5.44503	0.498833	3.31131	0.748174	2.31206	0.757137
AIS05117.1	423	10	10	72.69	26.91	26.91	gi|692328916	23S rRNA methyltransferase	5	1.33045	0.232389	1.58489	0.32751	3.37287	0.0368612
AIS08026.1	424	10	10	74.49	36.73	36.73	gi|692331825	lipoprotein	6	0.801678	0.638562	0.496592	0.347188	1.24738	0.868527
AIS06862.1	425	10	10	62.81	30.58	30.58	gi|692330661	uridylate kinase	6	0.937562	0.80028	0.751623	0.659405	0.809096	0.616099
AIS05869.1	426	10	10	73.62	29.79	29.79	gi|692329668	transcriptional regulator	7	1.21339	0.862622	0.724436	0.439886	1.48594	0.658198
AIS05389.1	427	10	10	40.09	18.18	18.18	gi|692329188	histidinol dehydrogenase	7	6.08135	0.148893	5.29663	0.490165	3.66438	0.429467
AIS07949.1	428	10	10	67.5	64	44	gi|692331748	GTP cyclohydrolase	5	1.64437	0.655629	0.912011	0.748029	1.7378	0.969435
AIS07973.1	429	10	10	43.83	21.6	21.6	gi|692331772	succinylglutamate desuccinylase	6	2.77971	0.166964	1.58489	0.35937	1.1272	0.650688
AIS05502.1	430	10	10	82.47	50.65	50.65	gi|692329301	bacterioferritin	7	2.72898	0.0251658	0.772681	0.898896	0.879023	0.929712
AIS05637.1	431	10	10	60	50.34	41.38	gi|692329436	Fur family transcriptional regulator	10	4.09261	0.0057878	2.42103	0.058286	4.9204	0.472094
AIS06232.1	432	10	10	53.2	31.65	26.94	gi|692330031	ABC transporter substrate-binding protein	6	3.43558	0.254205	1.58489	0.47588	0.648634	0.411637
AIS05886.1	433	10	10	85.96	46.49	46.49	gi|692329685	signal peptide protein	6	0.698232	0.0089295	0.108643	0.0222988	0.870964	0.0348135
AIS07586.1	434	10	10	80.58	69.9	69.9	gi|692331385	50S ribosomal protein L21	8	2.75423	0.388087	12.2462	0.0120074	8.95365	0.136999
AIS05757.1	435	10	10	72.33	50.94	48.43	gi|692329556	copper resistance protein NlpE	6	0.887156	0.370702	0.831764	0.300719	0.954993	0.40476
AIS05116.1	436	10	10	79.63	67.59	67.59	gi|692328915	hypothetical protein	8	1.08643	0.953815	1.04713	0.423861	0.981748	0.842603
AIS06852.1	437	10	10	47.33	34.73	34.73	gi|692330651	UDP-N-acetylglucosamine acyltransferase	5	1.00925	0.746931	1	0.811417	1.07647	0.938442
AIS08209.1	438	9.96	10	75	56.03	56.03	gi|692332008	arsenate reductase	6	0.972747	0.96841	1	0.848216	1.02802	0.868685
AIS05235.1	439	9.95	9.95	87.18	52.56	34.62	gi|692329034	50S ribosomal protein L28	5	8.31764	0.150091	11.3763	0.067874	12.8233	0.143109
AIS05270.1	440	9.94	9.94	64.75	24.75	21	gi|692329069	acetate kinase	5	1.04713	0.0802743	0.672977	0.0137694	2.58226	0.797342
AIS05591.1	441	9.92	9.92	68.15	57.78	57.78	gi|692329390	phosphopantetheine adenylyltransferase	5	1.07647	0.931133	1.01859	0.670336	1.09648	0.348731
AIS07111.1	442	9.85	9.85	48.29	34.89	32.4	gi|692330910	bifunctional glyoxylate/hydroxypyruvate reductase B	7	1.03753	0.967518	0.809096	0.0906122	1	0.803081
AIS05155.1	443	9.75	9.75	61.51	39.18	39.18	gi|692328954	heat shock protein Hsp33	8	1	0.966595	0.92045	0.538454	0.946237	0.713313
AIS08082.1	444	9.75	9.75	55.16	33.73	33.73	gi|692331881	imidazole glycerol phosphate synthase	8	0.887156	0.466756	0.963829	0.674068	0.895365	0.272076
AIS07555.1	445	9.52	9.52	58.86	24.75	24.75	gi|692331354	metallopeptidase	5	0.717794	0.0457631	0.630957	0.0195615	0.195884	0.0280271
AIS08277.1	446	9.46	9.46	68.13	30.77	30.77	gi|692332076	glyoxalase	5	0.92045	0.962946	0.794328	0.599908	0.946237	0.766601
AIS04830.1	447	9.38	9.38	76.37	23.19	20.57	gi|692328629	UDP-N-acetylmuramate:L-alanyl-gamma-D-glutamyl-meso-diaminopimelate ligase	5	0.92045	0.598418	0.937562	0.711552	0.903649	0.331064
AIS07542.1	448	9.38	9.38	69.5	43.26	43.26	gi|692331341	hypothetical protein	6	3.76704	0.0697458	3.16228	0.0565383	1.11686	0.460854
AIS07190.1	449	9.35	9.35	62.98	33.62	14.89	gi|692330989	pyridine nucleotide-disulfide oxidoreductase	5	1.19124	0.376251	1.01859	0.557711	1.1272	0.643242
AIS06853.1	450	9.28	9.28	44.72	26.09	26.09	gi|692330652	3-hydroxyacyl-ACP dehydratase	9	3.40408	0.971397	4.7863	0.430039	2.44343	0.427184
AIS07137.1	451	9.26	9.26	65.85	28.18	18.7	gi|692330936	prephenate dehydratase	5	3.13329	0.825425	2.70396	0.8292	2.96483	0.306485
AIS04847.1	452	9.21	9.21	65.56	47.22	47.22	gi|692328646	flavoprotein	6	0.698232	0.0115633	0.580764	0.226075	0.83946	0.0472167
AIS07776.1	453	9.2	9.2	76.75	35.53	31.14	gi|692331575	hypothetical protein	6	1.08643	0.853355	1.10662	0.399133	1.21339	0.676213
AIS07109.1	454	9.19	9.19	68.92	32.43	32.43	gi|692330908	glutamyl-tRNA amidotransferase	5	1.2942	0.274949	1.04713	0.952908	1.39316	0.080979
AIS05061.1	455	9.16	9.16	72.93	19.75	19.75	gi|692328860	porphobilinogen deaminase	5	1.11686	0.352161	0.972747	0.431374	1	0.482867
AIS06766.1	456	9.05	9.05	57.88	17.39	17.39	gi|692330565	cell division protein FtsY	5	0.787046	0.586325	0.990832	0.821165	0.903649	0.806186
AIS08201.1	457	9.03	9.03	78.66	31.53	30.25	gi|692332000	glutathione synthetase	5	0.847227	0.817416	0.737904	0.655272	0.963829	0.988783
AIS07369.1	458	8.92	8.92	60.29	35.17	23.92	gi|692331168	isocitrate dehydrogenase	7	0.519996	0.0057871	0.0744732	0.0669819	0.704693	0.242482
AIS06753.1	459	8.86	8.86	49.4	23.65	23.65	gi|692330552	sugar kinase	5	1.38038	0.992362	3.01995	0.625728	1.52757	0.548669
AIS08179.1	460	8.83	8.83	70.65	23.87	23.87	gi|692331978	peptide chain release factor 2	6	0.519996	0.0483647	0.17378	0.0422586	0.544503	0.058893
AIS05269.1	461	8.79	8.79	58.96	12.75	12.75	gi|692329068	phosphate acetyltransferase	5	0.981748	0.728141	0.83946	0.619737	1.52757	0.308241
AIS06771.1	462	8.64	8.64	66.43	45.45	45.45	gi|692330570	histidine kinase	5	1.28233	0.00902317	0.990832	0.210447	0.831764	0.152107
AIS06130.1	463	8.57	8.57	53.42	30.82	27.4	gi|692329929	short-chain dehydrogenase	9	0.131826	0.000356246	0.0157036	0.0318626	0.100925	0.0323569
AIS07277.1	464	8.51	8.51	78.26	48.37	30.98	gi|692331076	GTP cyclohydrolase	4	3.87258	0.08898	3.66438	0.51517	1.15878	0.353654
AIS07470.1	465	8.43	8.43	52.4	30.67	30.67	gi|692331269	hypothetical protein	5	0.328095	0.144719	0.21677	0.0877767	1.48594	0.557115
AIS04939.1	466	8.4	8.4	41.32	8.719	4.625	gi|692328738	peptide synthetase	4	2.37684	0.133307	0.698232	0.483192	0.751623	0.762367
AIS05868.1	467	8.34	8.34	60.74	20.92	17.48	gi|692329667	aldo/keto reductase	4	1.11686	0.626994	0.591562	0.104091	1.45881	0.58117
AIS06354.1	468	8.33	8.33	77.78	56.94	37.5	gi|692330153	histidine triad protein	4	0.870964	0.446316	0.903649	0.578567	1.01859	0.572173
AIS05363.1	469	8.29	8.29	92.86	58.16	57.14	gi|692329162	integration host factor subunit alpha	8	4.05509	0.610656	2.24905	0.682985	6.36796	0.277947
AIS06374.1	470	8.19	8.19	34.68	12.12	8.586	gi|692330173	siderophore biosynthesis protein	4	0.201372	0.753177	0.224905	0.802456	0.405509	0.643877
AIS06932.1	471	8.14	8.14	53.74	43.54	38.78	gi|692330731	hypothetical protein	5	0.539511	0.137043	0.0554626	0.0518573	0.928966	0.176377
AIS05028.1	472	8.13	8.13	67.45	35.38	29.72	gi|692328827	hypothetical protein	4	0.862979	0.703312	1.07647	0.617013	1.0666	0.834727
AIS07191.1	473	8.07	8.07	55.79	16.02	13.35	gi|692330990	lipoyl synthase	4	1.28233	0.435127	1.41906	0.513707	1.94089	0.104495
AIS06112.1	474	8.06	8.06	76.03	27.72	23.22	gi|692329911	enoyl-CoA hydratase	4	0.564937	0.0803931	0.912011	0.0839443	0.167494	0.00368368
AIS06238.1	475	8.05	8.09	60.24	32.93	30.92	gi|692330037	hypothetical protein	4	0.928966	0.35636	0.824138	0.0530828	0.855067	0.126372
AIS07026.1	476	8.04	8.04	55.14	23.14	19.14	gi|692330825	cytochrome C oxidase subunit II	4	1.39316	0.513448	0.280543	0.00778988	1.21339	0.393712
AIS07314.1	477	8.04	8.04	58.73	38.1	33.33	gi|692331113	elongation factor P	11	4.69894	0.16983	1.43219	0.272287	1.64437	0.466414
AIS08016.1	478	8.02	8.02	64.11	24.88	24.88	gi|692331815	guanylate kinase	5	0.887156	0.999111	0.801678	0.862258	0.794328	0.707292
AIS07917.1	479	8.02	8.02	81.32	49.45	49.45	gi|692331716	30S ribosomal protein S19	11	2.93765	0.911321	3.31131	0.140337	6.72977	0.157919
AIS06215.1	480	8.01	8.01	52.99	16.42	13.93	gi|692330014	phosphoribosylglycinamide formyltransferase	4	1.39316	0.23138	0.613762	0.603907	0.751623	0.877282
AIS08015.1	481	8.01	8.01	63.61	23.42	20.25	gi|692331814	4-hydroxy-3-methylbut-2-enyl diphosphate reductase	5	1.0666	0.812644	1.01859	0.788215	0.912011	0.873762
AIS08265.1	482	8.01	8.01	53.12	22.44	16.71	gi|692332064	imidazolonepropionase	4	24.8886	0.025085	19.7697	0.0274607	4.7863	0.272486
AIS07666.1	483	8.01	8.01	67.17	26.2	26.2	gi|692331465	NAD(P)H-quinone oxidoreductase	5	1.20226	0.922935	0.717794	0.534132	1.59956	0.661115
AIS06971.1	484	8.01	8.01	55.76	24.88	24.88	gi|692330770	dihydropteridine reductase	7	1.6293	0.783716	1.28233	0.726497	2.42103	0.54949
AIS07075.1	485	8.01	8.01	40.66	20.88	20.88	gi|692330874	protein CsuA	4	1.2942	0.890529	2.39883	0.0249922	0.313329	0.0399196
AIS05454.1	486	8	8	52.61	12.94	8.908	gi|692329253	NADH:ubiquinone oxidoreductase	4	1.25893	0.507017	0.895365	0.773127	1.1695	0.541888
AIS05390.1	487	8	8	64.27	19.39	16.9	gi|692329189	histidinol-phosphate aminotransferase	4	0.963829	0.235164	1.01859	0.64204	1.00925	0.228947
AIS07449.1	488	8	8	76.06	17.61	17.61	gi|692331248	translocation protein TolB	5	3.49945	0.0798172	2.65461	0.135487	3.28095	0.09179
AIS04871.1	489	8	8	67.65	35.29	35.29	gi|692328670	ribonuclease PH	7	1.22462	0.570843	1.21339	0.603571	1.01859	0.86
AIS04834.1	490	8	8	57.91	14.19	14.19	gi|692328633	lytic transglycosylase	4	0.879023	0.668385	1.08643	0.817645	1.38038	0.633222
AIS07341.1	491	8	8	38.74	10.12	10.12	gi|692331140	pyruvate decarboxylase	4	4.74242	0.023175	2.60615	0.0720256	0.253513	0.475481
AIS07290.1	492	8	8	44.96	13.62	11.01	gi|692331089	ABC transporter	4	0.0613762	0.00386515	0.0203236	0.00361289	0.394457	0.0374948
AIS05984.1	493	8	8	40.23	11.95	11.95	gi|692329783	allophanate hydrolase	4	0.887156	0.557484	0.912011	0.748616	0.809096	0.581826
AIS05453.1	494	8	8	67.56	25.33	25.33	gi|692329252	NADH dehydrogenase	5	1	0.933127	1.18032	0.247933	0.831764	0.4576
AIS07914.1	495	8	8	83.21	46.72	36.5	gi|692331713	50S ribosomal protein L16	6	11.8032	0.10236	32.2107	0.0272589	29.1072	0.0377754
AIS06321.1	496	8	8	68.42	33.33	33.33	gi|692330120	cytidylate kinase	4	0.981748	0.988924	0.990832	0.452195	0.862979	0.555817
AIS07059.1	497	8	8	61.98	28.51	28.51	gi|692330858	racemase	4	0.77983	0.514008	0.376704	0.0899769	0.195884	0.0374183
AIS07742.1	498	8	8	60.87	26.71	26.71	gi|692331541	hypothetical protein	4	3.10456	0.650137	5.49541	0.117635	0.353183	0.425976
AIS07325.1	499	8	8	45.1	20.78	20.78	gi|692331124	stationary phase survival protein SurE	5	1.20226	0.809581	0.809096	0.78284	0.380189	0.674479
AIS07193.1	500	8	8	65.35	48.03	48.03	gi|692330992	4-carboxymuconolactone decarboxylase	5	1.1272	0.772264	1.20226	0.651832	1.05682	0.889538
AIS07585.1	501	8	8	80	49.41	49.41	gi|692331384	50S ribosomal protein L27	7	2.77971	0.0486164	6.30957	0.0288511	10.2802	0.0272681
AIS06045.1	502	8	8	80.21	39.58	39.58	gi|692329844	phenylacetate-CoA oxygenase	4	17.0608	0.00379449	8.47227	0.0142694	2.12814	0.959181
AIS05870.1	503	8	8	75.71	46.43	46.43	gi|692329669	osmotically inducible protein C	4	0.990832	0.769591	0.801678	0.11187	0.990832	0.633876
AIS06497.1	504	8	8	51.17	36.62	31.92	gi|692330296	2,3-dihydro-2,3-dihydroxybenzoate synthetase	7	0.119124	0.00302596	0.0401791	0.00865048	1.27057	0.917157
AIS05332.1	505	8	8	59.4	36.84	36.84	gi|692329131	iojap-like ribosome-associated protein	4	1.51356	0.812101	1.15878	0.871907	2.60615	0.476237
AIS08021.1	506	8	8	58.44	31.82	31.82	gi|692331820	bacterioferritin	4	2.12814	0.681594	0.428549	0.0456391	1.61436	0.797829
AIS06362.1	507	7.89	7.89	71.34	45.22	45.22	gi|692330161	Rrf2 family transcriptional regulator	4	1.97697	0.961039	2.48886	0.602944	4.40555	0.197167
AIS06426.1	508	7.82	7.82	93.18	68.18	68.18	gi|692330225	YcgL domain-containing protein	4	0.895365	0.453025	0.954993	0.498519	1	0.779572
AIS07976.1	509	7.74	7.74	56.56	27.99	22.74	gi|692331775	arginine N-succinyltransferase	5	6.79204	0.00674709	4.57088	0.0147318	2.12814	0.327201
AIS05942.1	510	7.72	7.72	90.66	26.37	26.37	gi|692329741	transporter	4	1.02802	0.828423	0.895365	0.957923	1.00925	0.841378
AIS05864.1	511	7.68	7.68	56.7	24.74	21.65	gi|692329663	ATP phosphoribosyltransferase regulatory subunit	6	1.04713	0.59866	0.816582	0.433422	0.824138	0.488063
AIS07121.1	512	7.64	7.64	64.92	43.46	43.46	gi|692330920	nitroreductase	4	1.00925	0.813776	0.801678	0.480197	1.00925	0.580645
AIS05176.1	513	7.51	7.51	100	66.36	53.64	gi|692328975	HopJ type III effector protein	5	2.10863	0.543413	2.96483	0.667296	4.9204	0.470462
AIS08072.1	514	7.46	7.46	59.02	37.56	37.07	gi|692331871	imidazole glycerol phosphate synthase	6	0.744732	0.430523	0.862979	0.62169	0.824138	0.586769
AIS07296.1	515	7.43	7.43	46.79	15.37	15.37	gi|692331095	Rhizobactin siderophore biosynthesis protein RhbE	4	0.265461	0.130558	0.123595	0.0800909	1.0666	0.837575
AIS07608.1	516	7.3	7.3	55.99	16.13	16.13	gi|692331407	DcaP-like protein	6	17.0608	0.00704546	17.5388	0.000932747	11.0662	0.0226933
AIS05292.1	517	7	7	66.1	14.07	12.58	gi|692329091	GTP-binding protein	5	1	0.592773	3.0761	0.137639	2.208	0.364304
AIS07389.1	518	6.99	6.99	60.74	20.69	16.18	gi|692331188	gamma-glutamyl kinase	4	1.35519	0.0899806	1.36773	0.118584	1.38038	0.358698
AIS06746.1	519	6.94	6.94	94.17	46.64	46.64	gi|692330545	ribose 5-phosphate isomerase	5	1.5417	0.0113134	1.18032	0.0294695	1.2942	0.0164683
AIS07375.1	520	6.8	6.8	45	44.37	44.37	gi|692331174	peptidylprolyl isomerase	15	0.954993	0.508144	1.08643	0.172943	1.13763	0.37752
AIS06381.1	521	6.77	6.77	48.58	10.88	8.938	gi|692330180	ligand-gated channel protein	4	0.879023	0.394053	0.586138	0.320019	2.37684	0.691315
AIS07744.1	522	6.75	6.75	32.83	8.864	8.864	gi|692331543	glucose dehydrogenase	5	0.49204	0.163501	0.0772681	0.00179501	0.515229	0.186237
AIS05206.1	523	6.73	6.73	47.63	18.94	18.94	gi|692329005	3-isopropylmalate dehydrogenase	4	1.1272	0.534827	0.981748	0.962575	0.990832	0.694441
AIS05295.1	524	6.65	6.65	98.82	58.82	58.82	gi|692329094	glutaredoxin	5	0.937562	0.510403	1.02802	0.464884	0.954993	0.754438
AIS07120.1	525	6.56	6.56	68.35	14.85	14.85	gi|692330919	glycerol-3-phosphate dehydrogenase	4	1.11686	0.814442	0.903649	0.879449	1.02802	0.89352
AIS07154.1	526	6.52	6.52	76.83	32.05	23.94	gi|692330953	ferredoxin-NADP reductase	4	1.39316	0.689924	1.59956	0.473522	1.21339	0.999064
AIS04878.1	527	6.5	6.5	55.83	27.08	27.08	gi|692328677	peptidylprolyl isomerase	4	1.08643	0.0972862	1.05682	0.673359	1.05682	0.265573
AIS08252.1	528	6.42	6.42	66.34	18.92	18.92	gi|692332051	phosphoserine phosphatase	4	1.0666	0.492821	0.801678	0.917651	0.928966	0.835624
AIS05949.1	529	6.42	6.42	60.36	22.86	18.93	gi|692329748	universal stress protein	5	1.07647	0.42494	0.483059	0.333703	2.03236	0.744782
AIS08210.1	530	6.37	6.37	47.59	31.03	31.03	gi|692332009	signal peptide protein	4	0.855067	0.357385	0.296483	0.159722	1.21339	0.479499
AIS06911.1	531	6.3	6.3	50.24	14.98	13.77	gi|692330710	lactonase	3	1.05682	0.719121	0.937562	0.859718	1.02802	0.761066
AIS06285.1	532	6.28	6.28	37.64	20.79	16.29	gi|692330084	hypothetical protein	3	1.09648	0.725337	0.937562	0.724752	0.92045	0.258389
AIS05739.1	533	6.23	6.23	59.68	10.4	5.925	gi|692329538	polyphosphate kinase	3	1.40605	0.613568	0.496592	0.483112	1.31826	0.821044
AIS05272.1	534	6.22	6.22	53.4	25.24	21.84	gi|692329071	2-dehydro-3-deoxyphosphogluconate aldolase	4	4.2462	0.309778	4.13048	0.434312	1.57036	0.969673
AIS04896.1	535	6.19	6.19	43.88	12.95	11.69	gi|692328695	glucose-6-phosphate isomerase	4	1.13763	0.509191	1.22462	0.466873	1.05682	0.306517
AIS07825.1	536	6.17	6.17	51.72	32.41	26.9	gi|692331624	thioredoxin	4	0.83946	0.181855	0.731139	0.155652	0.831764	0.269078
AIS07431.1	537	6.1	6.1	60.87	23.19	17.39	gi|692331230	membrane protein	6	1.07647	0.999793	0.801678	0.964135	1.28233	0.776902
AIS05450.1	538	6.08	6.08	93.16	71.79	49.57	gi|692329249	hypothetical protein	3	0.452898	0.0311831	0.328095	0.256374	1.39316	0.836799
AIS07339.1	539	6.03	6.03	58.6	22.45	18.37	gi|692331138	phosphonate ABC transporter substrate-binding protein	4	0.912011	0.832679	0.972747	0.697442	1.02802	0.697569
AIS06496.1	540	6.03	6.03	69.92	27.34	21.09	gi|692330295	2,3-dihydro-2,3-dihydroxybenzoate dehydrogenase	4	0.436516	0.0113484	0.469894	0.30924	0.597035	0.10886
AIS05527.1	541	6.03	6.03	53.97	34.13	34.13	gi|692329326	aspartate decarboxylase	5	2.39883	0.556584	3.90841	0.302309	0.440555	0.487579
AIS05231.1	542	6.02	6.02	59.89	31.07	31.07	gi|692329030	hypothetical protein	4	1.10662	0.532285	0.731139	0.417295	1.15878	0.468164
AIS06740.1	543	6.01	6.01	47.91	6.46	5.384	gi|692330539	Clp protease ClpX	3	1.15878	0.254185	1.51356	0.813684	1.75388	0.746256
AIS05430.1	544	6.01	6.01	44.21	10.67	10.67	gi|692329229	hypothetical protein	3	6.60693	0.00817648	8.09096	0.00514678	19.2309	0.00140677
AIS05465.1	545	6.01	6.01	60.19	38.86	32.7	gi|692329264	uracil phosphoribosyltransferase	4	1.7378	0.626107	7.65597	0.0467939	2.70396	0.29804
AIS05406.1	546	6.01	6.01	77.63	34.21	34.21	gi|692329205	ribulose-phosphate 3-epimerase	4	10.9648	0.0802259	4.83059	0.0723034	2.85759	0.484048
AIS06432.1	547	6	6	62.81	10.74	10.74	gi|692330231	chorismate synthase	3	1.41906	0.40029	1.24738	0.284347	1.43219	0.25645
AIS08172.1	548	6	6	40.99	5.239	5.239	gi|692331971	acetyl-CoA synthetase	3	0.549541	0.0650375	0.337287	0.00181478	0.549541	0.0722828
AIS07806.1	549	6	6	64.64	14.2	14.2	gi|692331605	S-adenosylmethionine tRNA ribosyltransferase	3	1.15878	0.969163	1.83654	0.656848	0.231206	0.545891
AIS06854.1	550	6	6	68.26	12.64	12.64	gi|692330653	UDP-3-O-(3-hydroxymyristoyl) glucosamine N-acyltransferase	3	1.36773	0.0348467	1.43219	0.0315176	1.31826	0.00371888
AIS06431.1	551	6	6	48.8	9.88	9.88	gi|692330230	SAM-dependent methyltransferase	4	5.01187	0.457415	6.72977	0.152147	1.83654	0.669527
AIS08196.1	552	6	6	49.76	12.62	12.62	gi|692331995	cell division protein FtsA	3	3.43558	0.0213015	3.63078	0.0106405	4.74242	0.00201803
AIS07426.1	553	6	6	64.5	20.85	17.92	gi|692331225	CysB family transcriptional regulator	3	0.765597	0.664633	0.711214	0.650551	0.928966	0.919288
AIS04823.1	554	6	6	39.46	13.61	12.02	gi|692328622	guanine deaminase	4	0.879023	0.430565	1.36773	0.664741	0.47863	0.341971
AIS05045.1	555	6	6	38.84	9.598	9.598	gi|692328844	UDP-N-acetylmuramoyl-L-alanyl-D-glutamate synthetase	3	0.895365	0.727051	0.946237	0.966058	0.862979	0.880885
AIS04901.1	556	6	6	54.31	9.399	9.399	gi|692328700	lactate dehydrogenase	3	1.21339	0.224723	1.21339	0.21786	1.61436	0.0857755
AIS07134.1	557	6	6	36.83	9.465	9.465	gi|692330933	aminoacyl-histidine dipeptidase	4	2.85759	0.119959	2.42103	0.0101603	2.72898	0.129518
AIS06680.1	558	6	6	69.28	15.36	15.36	gi|692330479	mRNA 3'-end processing factor	3	0.937562	0.898841	0.369828	0.106672	0.0963829	0.0270861
AIS05486.1	559	6	6	68.78	31.22	20.11	gi|692329285	deoxycytidine triphosphate deaminase	3	3.7325	0.203636	2.10863	0.38054	1.95884	0.44975
AIS08156.1	560	6	6	46.15	17.85	17.85	gi|692331955	NADPH:quinone oxidoreductase	3	22.6986	0.0238589	24.6604	0.0414371	15.417	0.0343807
AIS05816.1	561	6	6	48.63	18.49	18.49	gi|692329615	NLPA lipoprotein	4	1.24738	0.348806	0.972747	0.425113	1.07647	0.558521
AIS07346.1	562	6	6	79.4	20.17	20.17	gi|692331145	signal peptide protein	3	0.724436	0.350551	0.648634	0.244557	0.737904	0.378454
AIS07185.1	563	6	6	41.45	15.64	15.64	gi|692330984	methionine aminopeptidase	3	1.69044	0.234422	1.40605	0.425688	0.870964	0.503191
AIS07406.1	564	6	6	55.19	21.16	18.26	gi|692331205	pyridoxine 5'-phosphate synthase	4	3.94457	0.187853	2.22844	0.294568	1.94089	0.536077
AIS07404.1	565	6	6	63.1	26.98	26.98	gi|692331203	oxidoreductase	4	0.809096	0.171544	0.937562	0.825857	0.981748	0.908374
AIS07385.1	566	6	6	51.15	15.23	15.23	gi|692331184	2-nitropropane dioxygenase	3	0.937562	0.963437	0.724436	0.283852	1.11686	0.546926
AIS07758.1	567	6	6	51.17	18.78	18.78	gi|692331557	peroxidase	3	0.328095	0.160465	0.0937562	0.0169236	0.685488	0.237257
AIS05500.1	568	6	6	41.74	14.2	14.2	gi|692329299	cell division protein ZipA	3	0.717794	0.00242288	0.903649	0.211351	0.870964	0.446369
AIS05245.1	569	6	6	46.43	13.57	13.57	gi|692329044	thymidylate synthase	3	0.809096	0.269619	0.887156	0.645192	0.794328	0.244608
AIS07818.1	570	6	6	89	66	66	gi|692331617	hypothetical protein	4	0.912011	0.696744	1.04713	0.941998	0.83946	0.22869
AIS07116.1	571	6	6	40.12	11.08	11.08	gi|692330915	dihydroorotate dehydrogenase	3	1.05682	0.764336	1.21339	0.97213	1.03753	0.740267
AIS05522.1	572	6	6	59.22	20.78	20.78	gi|692329321	hydrogenase	3	0.887156	0.478406	1.1272	0.598053	1.0666	0.898329
AIS05379.1	573	6	6	44.53	14.6	14.6	gi|692329178	hypothetical protein	3	0.77983	0.178648	0.731139	0.117641	0.758578	0.138741
AIS07573.1	574	6	6	94.74	42.11	42.11	gi|692331372	hypothetical protein	3	1.70608	0.270225	9.46237	0.146842	6.79204	0.158092
AIS07320.1	575	6	6	75.19	33.83	33.83	gi|692331119	glyoxalase I	3	3.46737	0.125579	3.49945	0.112621	1.00925	0.734119
AIS07032.1	576	6	6	77.33	56	49.33	gi|692330831	30S ribosomal protein S18	3	10.5682	0.0548762	33.7287	0.0141867	22.6986	0.0283984
AIS06347.1	577	6	6	72.73	31.82	31.82	gi|692330146	30S ribosomal protein S20	3	2.44343	0.0655298	3.28095	0.042326	3.76704	0.0263994
AIS05467.1	578	6	6	38.31	17.97	17.97	gi|692329266	LysR family transcriptional regulator	3	0.809096	0.0606498	0.870964	0.131494	0.704693	0.0112632
AIS07827.1	579	6	6	90.09	62.16	62.16	gi|692331626	oxidoreductase	12	1.94089	0.735862	1.90546	0.885522	2.22844	0.980336
AIS06776.1	580	6	6	36.36	21.97	21.97	gi|692330575	Map	4	0.642688	0.235488	0.597035	0.1703	0.787046	0.419298
AIS05517.1	581	6	6	91.8	37.7	37.7	gi|692329316	50S ribosomal protein L32	11	10.4713	0.04353	1.87068	0.161084	8.01678	0.0678723
AIS05516.1	582	6	6	59.14	24.73	24.73	gi|692329315	metal-binding protein	3	0.685488	0.161647	0.895365	0.583381	0.717794	0.407425
AIS05550.1	583	6	6	76.06	53.52	53.52	gi|692329349	hypothetical protein	3	1.67494	0.699885	3.53183	0.107531	0.809096	0.0658138
AIS05246.1	584	6	6	28.5	25.12	16.91	gi|692329055	hypothetical protein	3	0.937562	0.589705	0.83946	0.606658	1.10662	0.242994
AIS06919.1	585	6	6	40.85	15.49	15.49	gi|692330718	dehydratase	3	0.831764	0.362783	0.672977	0.2832	1.03753	0.914037
AIS05860.1	586	6	6	89.29	67.86	67.86	gi|692329659	carbon storage regulator	3	0.870964	0.625581	0.879023	0.611637	0.895365	0.69829
AIS08160.1	587	6	6	40.13	19.73	19.73	gi|692331959	membrane protein	3	0.937562	0.828557	0.824138	0.453168	0.501187	0.0829535
AIS07108.1	588	6	6	56.34	30.99	30.99	gi|692330907	30S ribosomal protein S21	3	3.40408	0.633008	13.1826	0.0325985	1.94089	0.24832
AIS07045.1	589	6	6	78.65	44.94	44.94	gi|692330844	DNA-binding protein	4	9.28966	0.0551073	32.2107	0.0438452	9.72747	0.0285686
AIS08017.1	590	6	6	88.04	41.3	41.3	gi|692331816	DNA-directed RNA polymerase subunit omega	4	1.36773	0.205861	1.80302	0.0326759	1.2942	0.372246
AIS06408.1	591	6	6	60.58	43.07	43.07	gi|692330207	HIT family hydrolase	3	1.20226	0.0575829	1.5417	0.0312575	1.11686	0.0684981
AIS07548.1	592	6	6	46.9	31.03	29.66	gi|692331347	universal stress protein	3	1.1695	0.00182438	1.33045	0.001589	1.77011	0.066223
AIS05057.1	593	6	6	87.64	46.07	46.07	gi|692328856	iron transporter	4	1.36773	0.238137	0.92045	0.918418	1.23595	0.268866
AIS06778.1	594	6	6	50.36	30.94	30.94	gi|692330577	hypothetical protein	3	0.691831	0.626581	0.685488	0.699962	0.134276	0.221756
AIS07329.1	595	6	6	25.41	23.76	23.76	gi|692331128	anhydrase	3	1.1272	0.768729	1.1695	0.440491	1.04713	0.169134
AIS07086.1	596	6	6	43.33	43.33	43.33	gi|692330885	DNA-binding protein	4	0.285759	0.0391973	0.0277971	0.00117873	0.237684	0.0367894
AIS05520.1	597	6	6	42.31	33.33	33.33	gi|692329319	acyl carrier protein	12	5.44503	0.226758	2.58226	0.270639	2.42103	0.719596
AIS07445.1	598	5.82	5.82	80.74	23.7	23.7	gi|692331244	thioesterase	3	0.737904	0.410899	0.879023	0.906952	0.717794	0.380305
AIS06301.1	599	5.75	5.75	45.77	15.38	15.38	gi|692330100	cobalamin biosynthesis protein CobQ	3	0.363078	0.249751	0.0855067	0.103205	0.212814	0.206765
AIS05749.1	600	5.66	5.66	67.55	19.54	10.93	gi|692329548	sulfate adenylyltransferase subunit 2	3	0.642688	0.313226	0.457088	0.206202	0.185353	0.0575304
AIS05511.1	601	5.6	5.6	83.39	16.29	12.05	gi|692329310	pseudouridine synthase	3	0.744732	0.387288	0.990832	0.710296	0.972747	0.996746
AIS07289.1	602	5.45	5.45	42.18	11.86	9.605	gi|692331088	ABC transporter	4	0.110662	0.0293246	0.0972747	0.116762	0.895365	0.706339
AIS08243.1	603	5.4	5.4	55.93	19.49	18.22	gi|692332042	chemotaxis protein CheY	3	0.405509	0.0828798	0.549541	0.165358	0.47863	0.120843
AIS07500.1	604	5.26	5.26	68.66	22.39	22.39	gi|692331299	nitroreductase	3	0.92045	0.553473	0.654636	0.507148	0.597035	0.0101136
AIS05523.1	605	5.2	5.2	60.27	29.46	29.46	gi|692329322	hydrolase	4	0.862979	0.515014	0.981748	0.566147	0.625173	0.244543
AIS06317.1	606	5.13	5.13	70.46	34.18	34.18	gi|692330116	uracil-DNA glycosylase	4	0.765597	0.381877	0.879023	0.763485	1.04713	0.534092
AIS04966.1	607	5.12	5.12	70.81	37.89	37.89	gi|692328765	Fur family transcriptional regulator	3	0.972747	0.976974	0.704693	0.925715	1.14815	0.682721
AIS07580.1	608	5.04	5.04	62.42	44.59	31.85	gi|692331379	rRNA methylase	3	0.855067	0.00284018	0.954993	0.636926	0.937562	0.861615
AIS07905.1	609	5.03	5.03	93.97	29.31	29.31	gi|692331704	50S ribosomal protein L18	6	1.72187	0.0703044	9.63829	0.0325657	9.0365	0.0331746
AIS05350.1	610	4.91	4.91	61.8	24.16	24.16	gi|692329149	hypothetical protein	3	1.55597	0.586673	4.40555	0.116891	1.24738	0.785103
AIS06208.1	611	4.9	4.9	41.81	14.71	14.71	gi|692330007	aminotransferase	4	0.57544	0.0436516	0.175388	0.0103054	0.765597	0.120379
AIS07487.1	612	4.85	4.85	40.63	12.5	12.5	gi|692331286	diaminopimelate decarboxylase	3	0.731139	0.795871	1.38038	0.647049	0.376704	0.64213
AIS08306.1	613	4.81	4.81	65.93	17.95	15.02	gi|692332105	dihydrodipicolinate reductase	4	0.946237	0.369225	0.751623	0.0407736	1	0.60847
AIS06275.1	614	4.71	4.71	47.92	14.96	14.96	gi|692330074	tRNA (uracil-5-)-methyltransferase	4	0.887156	0.030288	0.92045	0.0178533	0.912011	0.00335639
AIS05837.1	615	4.54	4.54	49.37	18.83	18.83	gi|692329636	GntR family transcriptional regulator	3	0.119124	0.0366878	0.60256	0.266872	0.2208	0.0634345
AIS06356.1	616	4.54	4.54	43.75	27.68	27.68	gi|692330155	2Fe-2S ferredoxin	3	0.316228	0.374681	2.48886	0.913521	0.405509	0.162561
AIS06856.1	617	4.45	4.45	51.72	6.064	6.064	gi|692330655	membrane protein	3	11.695	0.00584332	5.97035	0.00635761	8.01678	0.00559057
AIS07139.1	618	4.44	4.45	46.46	14.96	14.96	gi|692330938	acyl-CoA dehydrogenase	3	0.737904	0.530209	0.744732	0.536374	0.698232	0.468062
AIS06310.1	619	4.34	4.34	43.19	14.79	14.79	gi|692330109	deoxyribonuclease	3	0.912011	0.457667	0.937562	0.614095	0.92045	0.266346
AIS05935.1	620	4.31	4.31	55.33	24.87	15.23	gi|692329734	peptidoglycan-binding protein	3	0.515229	0.00648108	0.255859	0.0114578	0.226986	0.00599166
AIS05628.1	621	4.31	4.31	76	43.33	29.33	gi|692329427	deoxyuridine 5'-triphosph nucleotidohydrolase	3	0.159956	0.0701214	0.751623	0.627598	0.275423	0.0319463
AIS05466.1	622	4.31	4.31	65.98	48.45	48.45	gi|692329265	cold-shock protein	3	1.00925	0.9332	1.11686	0.621588	1.04713	0.814276
AIS05165.1	623	4.3	4.3	48.07	9.298	9.298	gi|692328964	electron transfer flavoprotein-ubiquinone oxidoreductase	3	1.6293	0.202345	0.744732	0.782523	1.0666	0.928915
AIS08235.1	624	4.25	4.25	45.52	12.38	9.714	gi|692332034	glutamate--cysteine ligase	3	1.03753	0.704287	1.1695	0.419176	0.903649	0.397387
AIS05620.1	625	4.18	4.18	58.95	53.68	28.42	gi|692329419	hypothetical protein	3	2.0893	0.628951	2.65461	0.327985	0.698232	0.872809
AIS08182.1	626	4.11	4.11	63.76	27.52	17.89	gi|692331981	pyridoxamine 5'-phosphate oxidase	3	1.28233	0.316963	1.1272	0.69813	1.75388	0.201576
AIS07409.1	627	4.08	4.08	52.63	11.99	9.357	gi|692331208	GTPase Era	3	0.912011	0.353498	1.24738	0.171393	1.01859	0.392911
AIS07740.1	628	4.08	4.08	52.38	45.58	19.73	gi|692331539	glyoxalase	2	0.214783	0.0165081	0.0895365	0.00139439	0.299226	0.0362155
AIS06048.1	629	4.06	4.06	43.63	11.05	11.05	gi|692329847	phenylacetic acid degradation protein	3	3.76704	0.277216	1.70608	0.764642	0.226986	0.339593
AIS05358.1	630	4.04	4.04	79.83	29.41	22.69	gi|692329157	50S ribosomal protein L20	7	1.38038	0.495916	12.0226	0.204791	8.24138	0.217931
AIS08225.1	631	4.03	4.03	44.82	10.21	7.815	gi|692332024	DNA topoisomerase IV subunit B	3	0.272898	0.135866	0.57544	0.33968	0.337287	0.169603
AIS05036.1	632	4.03	4.03	78.2	22.75	18.48	gi|692328835	response regulator	2	1.41906	0.195514	1.21339	0.897613	1.49968	0.189449
AIS08299.1	633	4.01	4.01	48.54	11.11	11.11	gi|692332098	alcohol dehydrogenase	2	0.92045	0.851127	0.413047	0.19021	0.862979	0.728247
AIS07302.1	634	4.01	4.01	21.49	7.593	7.593	gi|692331101	acinetobactin biosynthesis protein	3	0.0416869	0.0799785	0.0203236	0.0234636	0.597035	0.425262
AIS08031.1	635	4.01	4.01	38.89	13.06	13.06	gi|692331830	3-dehydroquinate synthase	2	0.847227	0.0794224	0.887156	0.0728439	1.01859	0.0308887
AIS06202.1	636	4.01	4.01	46.01	13.42	13.42	gi|692330001	hypothetical protein	2	0.946237	0.970276	0.794328	0.647672	1.00925	0.912094
AIS06765.1	637	4.01	4.01	37.88	18.18	18.18	gi|692330564	nitroreductase	2	1.1695	0.256846	1.25893	0.40548	1.36773	0.177315
AIS06281.1	638	4.01	4.01	33.06	17.74	17.74	gi|692330080	glycine cleavage system protein H	2	1.41906	0.321308	1.31826	0.354768	1.22462	0.459685
AIS06210.1	639	4	6.01	42.24	26.09	26.09	gi|692330009	glutathione peroxidase	4	0.83946	0.197214	1.05682	0.188811	1.97697	0.589597
AIS05618.1	640	4	4	36.34	4.752	3.564	gi|692329417	cell division protein FstK	2	0.0972747	0.18802	0.420727	0.432097	0.20893	0.21838
AIS07396.1	641	4	4	50.67	4.458	4.458	gi|692331195	excinuclease ABC subunit B	3	1.10662	0.0271641	1.24738	0.0284482	1.23595	0.151026
AIS08199.1	642	4	4	41.08	8.714	8.714	gi|692331998	UDP-N-acetylmuramate--alanine ligase	2	0.103753	0.0157263	1.8197	0.768356	8.16582	0.0404899
AIS07157.1	643	4	4	44.74	8.553	8.553	gi|692330956	protease	2	1.65959	0.329563	1.2942	0.525957	1.61436	0.340734
AIS07370.1	644	4	4	65.83	15	15	gi|692331169	pseudouridine synthase	2	0.619441	0.370471	1.07647	0.612693	0.990832	0.427242
AIS07421.1	645	4	4	55.22	12.84	12.84	gi|692331220	ABC transporter permease	2	7.7983	0.0920307	15.417	0.0692099	8.16582	0.0338168
AIS06371.1	646	4	4	45.51	8.534	5.689	gi|692330170	ABC transporter	2	0.787046	0.723191	0.731139	0.663053	0.946237	0.71348
AIS06884.1	647	4	4	57.33	8.469	8.469	gi|692330683	molybdenum cofactor biosynthesis protein MoaA	2	1.44544	0.458547	0.809096	0.647051	1.27057	0.583708
AIS05856.1	648	4	4	59.34	16.27	9.036	gi|692329655	adenine deaminase	2	0.597035	0.298932	0.660693	0.336255	0.376704	0.132238
AIS07211.1	649	4	4	34.83	9.167	9.167	gi|692331010	peptidase M24	3	0.744732	0.797281	0.613762	0.536519	1.1272	0.675319
AIS06863.1	650	4	4	40.49	7.606	7.606	gi|692330662	ribosomal protein S12 methylthiotransferase	2	0.724436	0.535389	0.515229	0.304894	0.679204	0.471881
AIS05415.1	651	4	4	53.11	13.28	13.28	gi|692329214	quinolinate synthetase	2	4.52898	0.784058	8.87156	0.434342	2.53513	0.61818
AIS07813.1	652	4	4	41.49	8.153	8.153	gi|692331612	phosphopantothenoylcysteine decarboxylase	3	0.515229	0.384433	0.698232	0.567428	0.49204	0.350191
AIS06329.1	653	4	4	43.95	9.474	5.526	gi|692330128	ATPase	2	0.636796	0.425824	0.0937562	0.257653	1.14815	0.861318
AIS04874.1	654	4	4	61.57	8.541	8.541	gi|692328673	nicotinate-nucleotide pyrophosphorylase	2	2.05116	0.270946	8.09096	0.0789899	1.48594	0.0773765
AIS06204.1	655	4	4	43.37	11.11	11.11	gi|692330003	RNA methyltransferase	2	9.81748	0.237862	9.72747	0.24993	8.62979	0.296
AIS06044.1	656	4	4	46.47	14.1	14.1	gi|692329843	ATPase AAA	2	9.0365	0.0536702	1.41906	0.0703949	5.49541	0.0277287
AIS05153.1	657	4	4	45.91	11.32	11.32	gi|692328952	DNA-binding protein	2	0.301995	0.176358	0.255859	0.153786	0.283139	0.168258
AIS05119.1	658	4	4	74.24	18.18	18.18	gi|692328918	dephospho-CoA kinase	2	0.862979	0.721645	0.452898	0.210628	0.937562	0.897242
AIS08006.1	659	4	4	57.14	25.27	25.27	gi|692331805	16S rRNA processing protein RimM	2	0.698232	0.525989	0.465586	0.408729	0.37325	0.341516
AIS07271.1	660	4	4	41.83	20.06	16.91	gi|692331070	anthranilate phosphoribosyltransferase	3	0.928966	0.869483	0.698232	0.475428	0.862979	0.748882
AIS06471.1	661	4	4	52.11	18.31	18.31	gi|692330270	succinyl-CoA:3-ketoacid-CoA transferase	2	1.52757	0.76982	1.35519	0.753391	0.862979	0.435262
AIS05528.1	662	4	4	74.61	22.8	22.8	gi|692329327	peptidyl-tRNA hydrolase	2	0.816582	0.342625	1.15878	0.405893	1.11686	0.553461
AIS05514.1	663	4	4	57.56	16.1	16.1	gi|692329313	hypothetical protein	3	0.928966	0.6395	1.09648	0.71923	1.0666	0.660141
AIS05309.1	664	4	4	64.42	22.7	22.7	gi|692329108	acetolactate synthase	2	4.57088	0.173439	6.30957	0.203701	2.88403	0.223916
AIS05287.1	665	4	4	60.08	10.27	10.27	gi|692329086	DNA-binding protein	3	0.83946	0.749402	0.457088	0.299194	0.717794	0.564996
AIS05244.1	666	4	4	65.09	17.75	17.75	gi|692329043	diacylglycerol kinase	2	0.194089	0.168268	0.549541	0.385009	0.083946	0.114344
AIS07695.1	667	4	4	35.04	13.25	13.25	gi|692331494	nitrobenzoate reductase	2	1.02802	0.983901	0.787046	0.486075	0.862979	0.523682
AIS06213.1	668	4	4	36.5	15.68	9.254	gi|692330012	succinyldiaminopimelate aminotransferase	2	0.672977	0.544544	0.586138	0.405108	0.704693	0.579337
AIS04865.1	669	4	4	52.74	13.5	13.5	gi|692328664	3-demethylubiquinone-9 3-methyltransferase	2	0.990832	0.992101	0.92045	0.738165	1.15878	0.655749
AIS06364.1	670	4	4	62.91	20.53	20.53	gi|692330163	poly(hydroxyalcanoate) granule associated protein	2	1.30617	0.370834	1.5417	0.281937	1.05682	0.665906
AIS06231.1	671	4	4	37.01	11.42	11.42	gi|692330030	glutathione S-transferase	2	0.772681	0.591891	0.928966	0.816133	0.870964	0.874422
AIS04921.1	672	4	4	30.52	8.447	8.447	gi|692328720	alanine racemase	2	5.19996	0.301448	3.53183	0.444087	1.20226	0.988695
ACV72168.1	673	4	4	85.04	26.77	26.77	gi|258445195	putative cytoplasmic protein	2	0.895365	0.787272	0.954993	0.758582	0.794328	0.373064
AIS05482.1	674	4	4	29.83	8.313	8.313	gi|692329281	ATP-binding protein	2	0.144544	0.376475	1.55597	0.535619	1.27057	0.758854
AIS05240.1	675	4	4	65.53	19.9	19.9	gi|692329039	biopolymer transporter ExbB	2	0.809096	0.51464	0.428549	0.930245	2.42103	0.171383
AIS07429.1	676	4	4	55.08	15.68	15.68	gi|692331228	7-carboxy-7-deazaguanine synthase	2	0.772681	0.4975	0.564937	0.238574	0.744732	0.454061
AIS05940.1	677	4	4	54.19	12.85	12.85	gi|692329739	3-deoxy-D-manno-octulosonate 8-phosphate phosphatase	2	0.855067	0.948916	0.751623	0.459887	0.679204	0.467447
AIS08303.1	678	4	4	38.2	16.48	16.48	gi|692332102	2,5-diketo-D-gluconic acid reductase	2	0.895365	0.583551	0.416869	0.0851982	1.10662	0.709557
AIS06876.1	679	4	4	33.13	11.64	11.64	gi|692330675	UDP-glucose 4-epimerase	2	0.214783	0.153193	0.0369828	0.0260629	0.255859	0.174736
AIS04956.1	680	4	4	27.62	7.302	7.302	gi|692328755	quercetin 2,3-dioxygenase	2	1.00925	0.796106	0.990832	0.735372	0.765597	0.71179
AIS05198.1	681	4	4	50.46	18.52	18.52	gi|692328997	haloacid dehalogenase	2	0.794328	0.700351	0.691831	0.777507	1.08643	0.742876
AIS05125.1	682	4	4	67.82	24.71	24.71	gi|692328924	hypothetical protein	5	1.43219	0.38481	8.24138	0.18251	3.59749	0.735708
AIS07999.1	683	4	4	68.71	17.01	17.01	gi|692331798	hemerythrin	2	1.10662	0.993172	0.591562	0.299657	0.564937	0.17712
AIS07938.1	684	4	4	41.45	24.35	24.35	gi|692331737	signal peptide protein	3	4.9204	0.308499	4.32514	0.73106	2.85759	0.281288
AIS04807.1	685	4	4	63.85	19.23	19.23	gi|692328606	cytochrome B	3	1.49968	0.836922	1.13763	0.568851	1.24738	0.533957
AIS07361.1	686	4	4	60.63	25.2	25.2	gi|692331160	hypothetical protein	2	0.597035	0.390797	1.05682	0.974964	0.77983	0.494504
AIS07268.1	687	4	4	43.46	13.09	13.09	gi|692331067	anthranilate synthase subunit II	2	1.08643	0.596622	0.895365	0.73162	0.895365	0.829475
AIS06869.1	688	4	4	46.25	35	35	gi|692330668	2-C-methyl-D-erythritol 2,4-cyclodiphosphate synthase	3	0.394457	0.25904	1.03753	0.918236	0.0334195	0.0629616
AIS05885.1	689	4	4	26.11	11.82	11.82	gi|692329684	glutathione S-transferase	3	1.03753	0.680037	0.912011	0.915718	0.928966	0.730418
AIS05333.1	690	4	4	37.88	14.77	14.77	gi|692329132	hydroxypyruvate isomerase	2	1.23595	0.386106	0.586138	0.61823	1.47231	0.230301
AIS07433.1	691	4	4	37.91	13.73	13.73	gi|692331232	peroxiredoxin	2	0.772681	0.594634	0.636796	0.432628	0.679204	0.522992
AIS07132.1	692	4	4	33.81	24.76	19.05	gi|692330931	hydrolase	2	2.26986	0.298476	0.239883	0.94377	2.07014	0.254028
AIS05889.1	693	4	4	43.08	12.82	12.82	gi|692329688	methyltransferase	2	0.224905	0.176373	0.124738	0.131882	0.291072	0.190259
AIS06349.1	694	4	4	38.69	19.05	19.05	gi|692330148	ribonuclease activity regulator protein RraA	2	0.937562	0.69242	0.353183	0.327888	1.23595	0.99992
AIS06898.1	695	4	4	39.74	19.21	19.21	gi|692330697	3-dehydroquinate dehydratase	2	1.51356	0.53191	1.15878	0.868543	1.04713	0.684958
AIS04967.1	696	4	4	23.26	9.69	9.69	gi|692328766	DNA repair protein	2	3.90841	0.0834672	6.48634	0.0722683	3.87258	0.0329341
AIS06140.1	697	4	4	46.81	26.6	26.6	gi|692329939	GNAT family acetyltransferase	4	0.654636	0.322159	0.654636	0.337765	0.704693	0.480498
AIS08071.1	698	4	4	40.16	25.98	25.98	gi|692331870	GNAT family acetyltraansferase	3	1.70608	0.474721	0.831764	0.66517	2.12814	0.266614
AIS07864.1	699	4	4	66.67	30.86	30.86	gi|692331663	hypothetical protein	4	0.787046	0.546729	0.0260615	0.12578	1.28233	0.608831
AIS07685.1	700	4	4	32.81	25	25	gi|692331484	glutamine amidotransferase	2	1.02802	0.985046	0.0398107	0.273667	1.43219	0.649229
AIS07327.1	701	4	4	27.86	17.86	17.86	gi|692331126	signal peptide protein	2	1.39316	0.456156	1.01859	0.315674	0.981748	0.273709
AIS04938.1	702	4	4	30.23	22.09	22.09	gi|692328737	acyl carrier protein	2	25.8226	0.117832	30.761	0.10888	1.90546	0.9767
AIS05283.1	703	4	4	86.36	63.64	63.64	gi|692329082	FeS assembly protein IscX	2	0.847227	0.479686	0.457088	0.158745	0.501187	0.195139
AIS07925.1	704	3.75	3.75	45.05	4.854	4.854	gi|692331724	ATP-binding protein	2	0.724436	0.48565	0.794328	0.70131	0.879023	0.679483
AIS07486.1	705	3.75	3.75	48.75	22.06	14.59	gi|692331285	diaminopimelate epimerase	2	0.704693	0.918813	0.201372	0.141134	0.672977	0.636252
AIS07129.1	706	3.75	3.75	39.08	8.429	8.429	gi|692330928	thiazole synthase	2	1.31826	0.635489	1.08643	0.843157	1.1695	0.84463
AIS07176.1	707	3.74	3.74	49.85	8.408	8.408	gi|692330975	murein transglycosylase	2	0.855067	0.767102	0.954993	0.936212	0.954993	0.933309
AIS06430.1	708	3.66	3.66	38.65	11.72	9.476	gi|692330229	tryptophan synthase subunit beta	3	1.23595	0.453452	1.47231	0.274128	1.20226	0.194977
AIS04940.1	709	3.64	3.64	39.14	2.796	2.796	gi|692328739	RND transporter	2	14.7231	0.133564	5.29663	0.298156	1.36773	0.759332
AIS07395.1	710	3.48	3.48	60	27.69	21.03	gi|692331194	membrane protein	3	1.08643	0.854086	0.515229	0.578766	1.58489	0.519632
AIS05501.1	711	3.44	3.44	47.2	3.245	3.245	gi|692329300	NAD-dependent DNA ligase LigA	2	0.524807	0.284432	0.895365	0.737146	0.831764	0.641443
AIS06957.1	712	3.35	3.35	65.55	34.45	34.45	gi|692330756	5-carboxymethyl-2-hydroxymuconate isomerase	2	0.698232	0.533254	0.452898	0.293918	0.758578	0.620085
AIS05804.1	713	3.27	3.27	51.45	3.735	3.735	gi|692329603	lytic murein transglycosylase	3	1.40605	0.53575	1.20226	0.70246	1.1272	0.799978
AIS07328.1	714	3.24	3.24	54.97	7.068	7.068	gi|692331127	D-alanyl-D-alanine carboxypeptidase	3	0.580764	0.371358	0.510505	0.300471	0.636796	0.492761
AIS05210.1	715	3.19	3.19	52.79	18.48	11.73	gi|692329009	AraC family transcriptional regulator	2	0.824138	0.431156	0.824138	0.429514	1.57036	0.597085
AIS05223.1	716	3.08	3.08	45.83	12.8	12.8	gi|692329022	Zn-dependent oxidoreductase	3	0.879023	0.229976	0.809096	0.164897	0.870964	0.383974
AIS08208.1	717	3.03	3.03	49.64	20.8	10.58	gi|692332007	DNA-(apurinic or apyrimidinic site) lyase	2	0.210863	0.0453722	0.130617	0.00232816	0.398107	0.101193
AIS06909.1	718	2.99	2.99	54.07	7.849	7.849	gi|692330708	UDP-N-acetylenolpyruvoylglucosamine reductase	2	0.724436	0.379446	0.787046	0.476358	0.990832	0.734974
AIS07353.1	719	2.87	2.87	39.7	9.023	5.945	gi|692331152	ATP-dependent helicase	3	1.75388	0.110109	1.35519	0.282002	1.49968	0.151397
AIS07931.1	720	2.77	2.77	56.55	10.34	10.34	gi|692331730	palmitoyl-CoA hydrolase	2	0.731139	0.137886	0.92045	0.644201	0.801678	0.212214
AIS08153.1	721	2.74	2.74	40.63	13.84	10.27	gi|692331952	TenA family transcriptional regulator	2	0.717794	0.433851	0.496592	0.187038	0.21677	0.0553873
AIS05234.1	722	2.56	2.56	70.59	41.18	41.18	gi|692329033	50S ribosomal protein L33	2	10.2802	0.25021	3.76704	0.196962	21.8776	0.132454
AIS06782.1	723	2.55	2.55	36.03	4.202	3.466	gi|692330581	PTS fructose transporter subunit IIA	2	0.260615	0.181754	0.469894	0.308862	0.133045	0.122764
AIS05275.1	724	2.44	2.44	35.42	11.81	4.244	gi|692329074	aldehyde dehydrogenase	2	1.21339	0.45716	0.226986	0.139234	0.972747	0.944927
AIS07451.1	725	2.36	2.36	77.42	59.68	59.68	gi|692331250	hypothetical protein	2	0.580764	0.348165	0.248886	0.10946	0.248886	0.0908221
AIS06505.1	726	2.34	2.34	32.34	10.23	10.23	gi|692330304	pyrroloquinoline quinone biosynthesis protein PqqB	2	0.409261	0.266357	1.03753	0.920196	0.432514	0.28175
AIS07324.1	727	2.32	2.32	57.25	17.03	17.03	gi|692331123	peptidoglycan-binding protein	2	15.5597	0.0705481	7.17794	0.137192	0.990832	0.0441024
AIS06428.1	728	2.3	2.3	54.77	8.481	8.481	gi|692330227	ATPase AAA	2	0.824138	0.716587	1.23595	0.659026	1.27057	0.625956
AIS05685.1	729	2.26	2.26	42.48	21.24	20.35	gi|692329484	peptidylprolyl isomerase	2	0.816582	0.255388	0.816582	0.190227	0.895365	0.372978
AIS07903.1	730	2.24	2.24	82.76	25.86	25.86	gi|692331702	50S ribosomal protein L30	2	1.0666	0.551931	0.879023	0.668231	0.83946	0.830881
AIS06472.1	732	2.23	2.23	58.55	23.5	23.5	gi|692330271	succinyl-CoA:3-ketoacid-CoA transferase	2	0.937562	0.608104	0.765597	0.435625	1.07647	0.947158
AIS07169.1	733	2.19	2.19	26.32	8.333	8.333	gi|692330968	DNA exonuclease	2	1.45881	0.464918	1.25893	0.486559	1.40605	0.513584
AIS08063.1	734	2.18	2.18	26.59	5.882	5.882	gi|692331862	O-acetylhomoserine aminocarboxypropyltransferase	2	0.887156	0.83355	0.679204	0.847725	0.809096	0.950024
AIS05308.1	735	2.14	2.14	47.91	13.24	7.84	gi|692329107	acetolactate synthase 3 catalytic subunit	2	0.60256	0.152133	0.809096	0.602867	0.937562	0.817741
AIS05226.1	736	2.13	2.13	61.28	4.897	2.164	gi|692329025	DNA topoisomerase I	1	0.787046	0.907125	0.570164	0.363797	0.679204	0.873803
AIS08040.1	737	2.12	2.12	55.45	20	12.73	gi|692331839	hypothetical protein	1	0.235505	0.169579	0.92045	0.888034	0.224905	0.163836
AIS07027.1	738	2.09	2.09	15.23	5.882	1.961	gi|692330826	cytochrome o ubiquinol oxidase subunit I	1	0.758578	0.929898	0.570164	0.313811	0.765597	0.986708
AIS07174.1	739	2.09	2.09	38.89	15.28	10.19	gi|692330973	hypothetical protein	1	0.928966	0.896848	0.895365	0.827152	1.0666	0.873332
AIS07043.1	740	2.09	2.09	27.57	11.96	8.306	gi|692330842	ribosomal protein L11 methyltransferase	1	0.862979	0.281157	0.787046	0.139779	0.824138	0.317767
AIS05290.1	741	2.08	2.08	53.02	21.12	15.95	gi|692329089	hypothetical protein	2	0.903649	0.92171	1.2942	0.37199	0.928966	0.969626
AIS07331.1	742	2.05	2.05	13.53	7.958	5.57	gi|692331130	tRNA 2-thiouridylase	1	0.57544	0.396147	0.49204	0.324715	1.30617	0.605317
AIS07350.1	743	2.03	2.03	37.92	8.989	2.809	gi|692331149	oxidoreductase	1	0.172187	0.137272	0.369828	0.245682	0.192309	0.162151
AIS05954.1	744	2.02	2.02	48.92	5.221	1.93	gi|692329753	DNA mismatch repair protein MutS	1	0.212814	0.573979	0.496592	0.391716	0.0440555	0.1785
AIS06378.1	745	2.02	2.02	29.09	6.918	5.503	gi|692330177	siderophore biosynthesis protein, IucA/IucC family	3	0.319154	0.215886	0.0380189	0.0292293	0.529663	0.314742
AIS04816.1	746	2.02	2.02	42.35	11.53	3.769	gi|692328615	tRNA modification GTPase TrmE	1	0.60256	0.351842	0.60256	0.324519	0.505825	0.270539
AIS04983.1	747	2.02	2.02	20.11	13.76	13.76	gi|692328782	tRNA threonylcarbamoyladenosine biosynthesis protein RimN	2	0.816582	0.704447	0.711214	0.552261	0.824138	0.719618
AIS05050.1	748	2.02	2.02	16.35	11.06	4.808	gi|692328849	NUDIX hydrolase	2	7.17794	0.52534	6.25173	0.484058	6.79204	0.422216
AIS07543.1	749	2.01	2.01	46.15	11.28	5.641	gi|692331342	hypothetical protein	1	0.30479	0.201997	0.258226	0.167775	0.346737	0.235962
AIS07201.1	750	2	2.01	23.02	5.115	3.581	gi|692331000	serine protease	1	0.554626	0.376913	0.432514	0.280144	0.92045	0.886777
AIS05344.1	751	2	2	51.33	1.848	1.848	gi|692329143	poly(A) polymerase	1	9.37562	0.109704	3.66438	0.184725	13.0617	0.0959849
AIS07322.1	752	2	2	37.73	3.326	2.064	gi|692331121	ATP-dependent protease	1	0.229087	0.166342	0.401791	0.26115	0.49204	0.324585
AIS06214.1	753	2	2	39.01	1.466	1.466	gi|692330013	protein-PII uridylyltransferase	1	0.474242	0.309986	0.18197	0.144659	0.469894	0.308076
AIS07677.1	754	2	2	55.86	3.412	3.412	gi|692331476	ribonuclease G	1	0.496592	0.329979	0.235505	0.169641	0.328095	0.216523
AIS05366.1	755	2	2	44.07	9.091	6.324	gi|692329165	thioredoxin	2	1.19124	0.360954	1.0666	0.47292	1.0666	0.537511
AIS08289.1	756	2	2	52.49	4.988	4.988	gi|692332088	ATPase AAA	1	0.809096	0.699799	0.30761	0.205048	0.343558	0.225571
AIS08018.1	757	2	2	34.24	4.85	1.997	gi|692331817	RelA/SpoT family protein	1	0.42462	0.275166	0.448745	0.290843	0.717794	0.564423
AIS07040.1	758	2	2	51.94	4.478	4.478	gi|692330839	transcriptional regulator	1	0.77983	0.651552	0.457088	0.296712	0.990832	0.996119
AIS07743.1	759	2	2	45.34	2.559	2.559	gi|692331542	sulfite reductase	1	4.7863	0.154711	4.65586	0.157495	3.59749	0.187125
AIS07200.1	760	2	2	46.36	2.67	2.67	gi|692330999	2', 3'-cyclic nucleotide 2'-phosphodiesterase	1	0.698232	0.54827	0.679204	0.519046	0.608135	0.429105
AIS06467.1	761	2	2	43.96	8.725	3.356	gi|692330266	LysR family transcriptional regulator	1	0.505825	0.335454	0.293765	0.198631	0.349945	0.228468
AIS04882.1	762	2	2	48.49	3.016	3.016	gi|692328681	Vi polysaccharide biosynthesis protein VipA/TviB	1	1.01859	0.86515	0.903649	0.999212	0.954993	0.953769
AIS08246.1	763	2	2	70.32	12.01	7.774	gi|692332045	phosphatidylserine decarboxylase	1	1.33045	0.380959	1.49968	0.980794	1.1272	0.299165
AIS07705.1	764	2	2	33.52	4.011	4.011	gi|692331504	succinyl-diaminopimelate desuccinylase	1	0.847227	0.751929	0.731139	0.577591	0.534564	0.361942
AIS07691.1	765	2	2	61.8	3.893	3.893	gi|692331490	threonine dehydratase	1	0.544503	0.366847	0.390841	0.253484	0.564937	0.386035
AIS05991.1	766	2	2	40.05	6.718	6.718	gi|692329790	alcohol dehydrogenase	1	0.170608	0.139144	0.152757	0.131192	0.203236	0.153993
AIS05024.1	767	2	2	41.83	3.324	3.324	gi|692328823	5-amino-6-(5-phosphoribosylamino)uraci reductase	1	2.1677	0.294915	1.64437	0.416155	2.63027	0.242822
AIS06375.1	768	2	2	29.35	2.516	2.516	gi|692330174	ornithine monooxygenase	1	0.2208	0.162284	0.263027	0.182579	0.436516	0.283361
AIS04811.1	769	2	2	33.33	3.441	3.441	gi|692328610	chromosomal replication initiation protein	1	0.0110662	0.0156057	0.258226	0.180288	0.409261	0.264487
AIS07518.1	770	2	2	53.82	11.63	5.648	gi|692331317	protease HtpX	1	0.30479	0.200833	0.194089	0.158897	0.564937	0.450241
AIS07107.1	771	2	2	52.38	5.357	5.357	gi|692330906	protein kinase	1	0.49204	0.322837	0.751623	0.605135	0.334195	0.220628
AIS04929.1	772	2	2	34.4	2.4	2.4	gi|692328728	acyl-CoA dehydrogenase	1	5.44503	0.144009	5.86138	0.137711	4.65586	0.158118
AIS05203.1	773	2	2	33.26	2.754	2.754	gi|692329002	isopropylmalate isomerase	1	1.20226	0.704036	0.801678	0.687763	0.92045	0.886041
AIS08101.1	774	2	2	58.74	5.594	5.594	gi|692331900	aminoglycoside 3-N-acetyltransferase	1	1.2942	0.614331	2.72898	0.235527	1.75388	0.383003
AIS05728.1	775	2	2	49.19	13.31	7.258	gi|692329527	hypothetical protein	1	0.691831	0.495196	0.613762	0.482976	1.44544	0.462541
AIS07541.1	776	2	2	58.8	5.093	5.093	gi|692331340	23S rRNA methyltransferase	1	0.291072	0.398954	0.794328	0.770341	1.47231	0.922274
AIS07173.1	777	2	2	47.78	6.667	6.667	gi|692330972	NADPH-dependent 7-cyano-7-deazaguanine reductase	1	0.937562	0.879924	0.711214	0.528411	0.972747	0.923535
AIS06302.1	778	2	2	35.93	10.85	10.85	gi|692330101	chromosome partitioning protein	2	1.10662	0.825758	1.40605	0.534072	1.58489	0.439377
AIS05204.1	779	2	2	40.47	6.512	6.512	gi|692329003	3-isopropylmalate dehydratase	1	2.33346	0.273699	2.03236	0.318681	1.87068	0.353245
AIS05144.1	780	2	2	60.71	6.548	6.548	gi|692328943	hypothetical protein	1	0.21677	0.159931	0.237684	0.175385	0.185353	0.146282
AIS07607.1	781	2	2	27.02	5.816	5.816	gi|692331406	lipid A phosphoethanolamine transferase	2	6.30957	0.132572	7.72681	0.120116	2.99226	0.216612
AIS07491.1	782	2	2	37.23	5.846	5.846	gi|692331290	membrane protein	1
AIS06692.1	783	2	2	75.78	7.453	7.453	gi|692330491	aromatic-ring-hydroxylating dioxygenase	1	2.208	0.283341	0.744732	0.660582	0.731139	0.552851
AIS06438.1	784	2	2	34.81	8.555	5.605	gi|692330237	pyruvate dehydrogenase	1	2.29087	0.277709	1.6293	0.422612	1.1695	0.745451
AIS06290.1	785	2	2	39.79	9.302	5.168	gi|692330089	cupin	1	1.18032	0.597874	1.39316	0.385622	1.44544	0.469922
AIS05973.1	786	2	2	41.88	8.122	8.122	gi|692329772	beta-lactamase	2	1.24738	0.752305	1.55597	0.552064	1.35519	0.637495
AIS05732.1	787	2	2	31.38	10.26	5.572	gi|692329531	lipase	2	1.33045	0.356544	1.05682	0.419781	1.11686	0.412321
AIS07335.1	788	2	2	33.44	3.75	3.75	gi|692331134	peptidase S49	1	0.244343	0.173821	0.519996	0.34878	0.157036	0.133409
AIS07299.1	789	2	2	37.89	4.297	4.297	gi|692331098	iron ABC transporter ATP-binding protein	1	0.293765	0.19809	0.231206	0.167201	0.625173	0.446849
AIS07284.1	790	2	2	41.46	5.882	3.922	gi|692331083	uroporphyrinogen decarboxylase	1	0.912011	0.653191	1.02802	0.552765	0.887156	0.874683
AIS06351.1	791	2	2	41.61	4.839	4.839	gi|692330150	peroxidase	1	0.954993	0.586211	1.09648	0.382029	1.11686	0.496554
AIS04812.1	792	2	2	93.18	20.45	20.45	gi|692328611	50S ribosomal protein L34	1	6.0256	0.722432	10.4713	0.218447	22.4905	0.175492
AIS05788.1	793	2	2	31.36	4.091	4.091	gi|692329587	Xaa-Pro aminopeptidase	1	0.580764	0.391823	0.349945	0.236696	0.642688	0.507986
AIS04895.1	794	2	2	25.71	2.381	2.381	gi|692328694	UDP-glucose 6-dehydrogenase	1	3.10456	0.121902	2.22844	0.15552	3.94457	0.106919
AIS05608.1	795	2	2	89.52	21.77	21.77	gi|692329407	30S ribosomal protein S12	1	0.787046	0.671563	0.636796	0.450935	1.38038	0.509377
AIS07772.1	796	2	2	51.04	9.375	9.375	gi|692331571	ATP--cobalamin adenosyltransferase	1	0.912011	0.727154	1.02802	0.439343	0.972747	0.608517
AIS06742.1	797	2	2	36.8	4	4	gi|692330541	hypothetical protein	1	0.809096	0.641144	1.05682	0.916811	0.549541	0.346711
AIS06100.1	798	2	2	26	2.81	2.81	gi|692329899	MFS transporter	1
AIS08141.1	799	2	2	50.96	10.58	10.58	gi|692331940	hypothetical protein	1	0.151356	0.166461	0.0457088	0.0285412	0.353183	0.296993
AIS05128.1	800	2	2	65.41	12.78	12.78	gi|692328927	ribosome-binding factor A	1	0.855067	0.852049	1.00925	0.923661	1.31826	0.451434
AIS08081.1	801	2	2	44.3	3.797	3.797	gi|692331880	serine kinase	1	4.09261	0.170999	4.16869	0.169275	4.65586	0.157787
AIS07513.1	802	2	2	48.78	8.537	8.537	gi|692331312	transcription elongation factor GreB	1	0.648634	0.474863	0.855067	0.775982	0.343558	0.226197
AIS07146.1	803	2	2	39.46	4.348	4.348	gi|692330945	dGTP-pyrophosphohydrolase	1	1.40605	0.891777	1.34276	0.800673	1.15878	0.630546
AIS04893.1	804	2	2	58.06	9.677	9.677	gi|692328692	UDP-galactose phosphate transferase	1	0.92045	0.810243	1.1695	0.740984	0.731139	0.757825
AIS08194.1	805	2	2	37.33	5.667	5.667	gi|692331993	UDP-3-O-(3-hydroxymyristoyl) glucosamine N-acyltransferase	1	0.758578	0.619134	0.465586	0.304122	0.831764	0.728706
AIS05085.1	806	2	2	33.1	13.1	13.1	gi|692328884	alpha/beta hydrolase	2	1.05682	0.901971	1.59956	0.433835	1.01859	0.962133
AIS07307.1	807	2	2	36.84	6.14	6.14	gi|692331106	hypothetical protein	1	0.457088	0.298401	0.474242	0.312021	0.201372	0.153153
AIS07143.1	808	2	2	41.06	17.55	14.9	gi|692330942	inorganic polyphosphate kinase	2	11.0662	0.102216	10.0925	0.106309	10.4713	0.104766
AIS04957.1	809	2	2	61.48	7.407	7.407	gi|692328756	osmotically inducible protein C	1	4.01791	0.0648154	1.19124	0.0992074	3.16228	0.0290881
AIS06380.1	810	2	2	46.83	5.854	5.854	gi|692330179	dimethylmenaquinone methyltransferase	1	0.0679204	0.0923699	0.0416869	0.0783454	0.0903649	0.103268
AIS04864.1	811	2	2	38.79	8.19	8.19	gi|692328663	phosphoglycolate phosphatase	1	0.0501187	0.1961	0.591562	0.561191	0.331131	0.357185
AIS05298.1	812	2	2	52.6	6.936	6.936	gi|692329097	oligoribonuclease	1	1.47231	0.682672	0.515229	0.457517	1.35519	0.768546
AIS05174.1	813	2	2	45.33	7.009	7.009	gi|692328969	aldehyde-activating protein	1	1.15878	0.760342	1.02802	0.94721	0.972747	0.966912
AIS08239.1	814	2	2	22.92	4.688	4.688	gi|692332038	aminotransferase	1	0.625173	0.448495	0.564937	0.389542	0.794328	0.677414
AIS07942.1	815	2	2	40.27	6.195	6.195	gi|692331741	mammalian cell entry protein	1	1.51356	0.47571	2.91072	0.222639	2.63027	0.242095
AIS07450.1	817	2	2	55.08	12.3	12.3	gi|692331249	peptidoglycan-binding protein	1	0.895365	0.832768	0.280543	0.192014	1.27057	0.641966
AIS06730.1	818	2	2	61.11	15.43	15.43	gi|692330529	internalin	3	0.801678	0.698704	0.981748	0.800502	0.981748	0.970042
AIS06661.1	819	2	2	36.28	4.878	4.878	gi|692330460	zinc-binding dehydrogenase	1	0.580764	0.400012	0.325087	0.214739	0.496592	0.329682
AIS06584.1	820	2	2	50.75	5.97	5.97	gi|692330383	transcriptional regulator	1	1.11686	0.808891	0.586138	0.407832	1.09648	0.845113
AIS06110.1	821	2	2	28.9	4.319	4.319	gi|692329909	2-isopropylmalate synthase	1	1.58489	0.453489	1.11686	0.6486	1.27057	0.573137
AIS05811.1	822	2	2	40.91	6.364	6.364	gi|692329610	ribonuclease T	1	0.981748	0.912637	1.14815	0.842222	1.11686	0.965949
AIS05633.1	823	2	2	40.4	11.26	11.26	gi|692329432	hemerythrin	1	1.41906	0.511644	1.52757	0.474678	0.597035	0.410082
AIS05407.1	824	2	2	21.98	7.692	4.029	gi|692329206	hydrolase	1	0.704693	0.541207	0.666807	0.499018	0.413047	0.266616
AIS05174.1	825	2	2	52.94	15.44	15.44	gi|692328973	aldehyde-activating protein	1	0.758578	0.244671	0.816582	0.30784	0.92045	0.471502
AIS08294.1	826	2	2	51.67	10.83	10.83	gi|692332093	HIT family hydrolase	1	9.2045	0.739965	5.34564	0.302966	7.04693	0.897775
AIS08249.1	827	2	2	70.07	7.483	7.483	gi|692332048	tyrosyl-tRNA deacylase	1	1.7378	0.414009	2.37684	0.2685	1.51356	0.347465
AIS08236.1	828	2	2	59.22	6.704	6.704	gi|692332035	membrane protein	1	0.448745	0.284676	0.316228	0.210385	0.630957	0.436502
AIS07951.1	829	2	2	27.48	4.962	4.962	gi|692331750	shikimate dehydrogenase	1	5.39511	0.144622	3.76704	0.181627	5.44503	0.143566
AIS07197.1	830	2	2	27.5	6.25	6.25	gi|692330996	RNA methyltransferase	1	13.9316	0.0936669	20.893	0.0813407	20.1372	0.082221
AIS07141.1	831	2	2	24.04	3.561	3.561	gi|692330940	glycosyl transferase	1	1.13763	0.705761	0.937562	0.458526	1.25893	0.357459
AIS06216.1	832	2	2	55.04	11.63	11.63	gi|692330015	anthranilate synthase component II	1	0.37325	0.223511	0.299226	0.175313	0.831764	0.682663
AIS05531.1	833	2	2	27.44	7.22	7.22	gi|692329330	4-diphosphocytidyl-2C-methyl-D-erythritol kinase	1	0.816582	0.712509	0.794328	0.672872	1.39316	0.545658
AIS05452.1	834	2	2	36.61	12.02	12.02	gi|692329251	NADH-quinone oxidoreductase subunit A	1	1.22462	0.510319	0.972747	0.733594	1.23595	0.518396
AIS05404.1	835	2	2	27.3	3.546	3.546	gi|692329203	S-formylglutathione hydrolase	1	0.457088	0.298795	0.448745	0.292757	0.505825	0.335805
AIS05376.1	836	2	2	50.35	11.19	11.19	gi|692329175	general secretion pathway protein GspE	1	1.92309	0.337617	2.51189	0.253543	1.87068	0.352283
AIS05345.1	837	2	2	43.75	8.75	8.75	gi|692329144	2-amino-4-hydroxy-6-hydroxymethyldihydropteridine pyrophosphokinase	1	2.31206	0.275261	4.40555	0.163752	4.52898	0.160727
AIS05230.1	838	2	2	63.29	15.19	15.19	gi|692329029	RNA-binding protein	1	1.6293	0.368025	1.64437	0.341905	1.18032	0.55827
AIS08166.1	839	2	2	40.39	7.451	7.451	gi|692331965	hypothetical protein	1	0.654636	0.481844	0.340408	0.223787	0.724436	0.569039
AIS07987.1	840	2	2	49.21	8.377	8.377	gi|692331786	superoxide dismutase	1	0.912011	0.502891	0.83946	0.422804	0.981748	0.498325
AIS05113.1	841	2	2	43.48	6.522	6.522	gi|692328912	hypothetical protein	1	0.534564	0.358425	0.801678	0.681929	0.816582	0.710354
AIS07892.1	842	2	2	48.24	12.94	12.94	gi|692331691	hypothetical protein	1	1.18032	0.587676	1.28233	0.671639	1.04713	0.389437
AIS07716.1	843	2	2	69.03	16.81	16.81	gi|692331515	hypothetical protein	2	1.02802	0.537656	0.20893	0.202573	2.14783	0.831259
AIS07442.1	844	2	2	33.67	7.538	7.538	gi|692331241	ATP-dependent DNA helicase RuvA	1	0.334195	0.192556	0.452898	0.316156	0.394457	0.235443
AIS07402.1	845	2	2	61.38	11.72	11.72	gi|692331201	phenylacetic acid degradation protein	1	1.59956	0.434374	1.20226	0.709276	0.724436	0.569117
AIS07142.1	846	2	2	57.78	18.89	18.89	gi|692330941	hypothetical protein	1	0.711214	0.933871	1.00925	0.553345	0.717794	0.653532
AIS05020.1	847	2	2	81.33	13.33	13.33	gi|692328819	membrane fusogenic activity	1	1.34276	0.575629	1.13763	0.780894	0.608135	0.429011
AIS06675.1	848	2	2	29.41	12.18	8.403	gi|692330474	GntR family transcriptional regulator	1	0.515229	0.344021	0.963829	0.95378	1.20226	0.703921
AIS06617.1	849	2	2	45.49	11.76	11.76	gi|692330416	methylenetetrahydrofolate reductase	2	0.586138	0.409012	0.539511	0.362114	0.758578	0.621698
AIS06283.1	850	2	2	42.47	6.849	6.849	gi|692330082	dehydratase	1	0.398107	0.257696	0.679204	0.510339	0.195884	0.151046
AIS05933.1	851	2	2	41.22	8.108	8.108	gi|692329732	EsvB	1	0.831764	0.479963	0.801678	0.442739	1.00925	0.639958
AIS05801.1	852	2	2	31.98	7.287	7.287	gi|692329600	NADH pyrophosphatase	1	0.928966	0.870399	0.954993	0.918974	0.954993	0.996491
AIS05398.1	853	2	2	39.01	4.945	4.945	gi|692329197	ADP-ribose pyrophosphatase	1	0.141906	0.126819	0.313329	0.20847	0.260615	0.181889
AIS05165.1	854	2	2	43.75	8.929	8.929	gi|692328960	electron transfer flavoprotein-ubiquinone oxidoreductase	1	0.630957	0.45738	0.42462	0.274391	0.613762	0.437161
AIS05095.1	855	2	2	38.17	9.677	9.677	gi|692328894	signal peptide-containing protein	1
AIS07770.1	856	2	2	26.03	5.479	5.479	gi|692331569	N-(5'-phosphoribosyl)anthranilate isomerase	1	0.711214	0.589189	0.469894	0.301722	0.824138	0.726183
AIS07570.1	857	2	2	28.74	12.07	6.322	gi|692331369	hypothetical protein	1	1.02802	0.193246	2.1677	0.509922	1.5417	0.230226
AIS07430.1	858	2	2	39.91	5.83	5.83	gi|692331229	7-cyano-7-deazaguanine synthase	1	0.879023	0.690348	0.717794	0.62928	1.03753	0.920679
AIS07397.1	859	2	2	26.62	5.323	5.323	gi|692331196	hypothetical protein	1	0.461318	0.30113	0.296483	0.200184	0.570164	0.391321
AIS05636.1	860	2	2	50.76	12.12	12.12	gi|692329435	membrane protein	1	1.1272	0.79212	0.559758	0.381863	1.10662	0.831381
AIS05405.1	861	2	2	61.11	14.44	14.44	gi|692329204	hypothetical protein	1	0.515229	0.343606	0.366438	0.238605	0.448745	0.291506
AIS05349.1	862	2	2	57.3	24.72	24.72	gi|692329148	phosphocarrier protein HPr	1	1.02802	0.827199	0.937562	0.745901	0.794328	0.573549
AIS05296.1	863	2	2	31.88	7.971	7.971	gi|692329095	rhodanese	1	8.70964	0.113404	4.36516	0.16437	12.5893	0.097233
AIS05242.1	864	2	2	24.86	6.358	6.358	gi|692329041	methionine sulfoxide reductase A	2	1.30617	0.927201	1.14815	0.709036	1.15878	0.731751
AIS04801.1	865	2	2	51.35	36.94	23.42	gi|692328600	iron--sulfur cluster insertion protein ErpA	1	1.03753	0.920637	0.887156	0.831026	0.0114815	0.0529995
AIS07992.1	866	2	2	33.65	8.654	8.654	gi|692331791	quinol monooxygenase	1	0.47863	0.407682	0.148594	0.208963	0.954993	0.850953
AIS05071.1	867	2	2	25.68	9.009	9.009	gi|692328870	phosphoglycolate phosphatase	1	1.33045	0.588296	1.70608	0.39587	1.6293	0.426533
AIS07446.1	868	2	2	17.67	5.603	5.603	gi|692331245	colicin uptake protein TolQ	1	0.452898	0.29515	0.325087	0.215097	1.00925	0.974385
AIS07119.1	869	2	2	47.68	23.84	9.934	gi|692330918	phosphohistidine phosphatase	1	0.416869	0.271315	0.586138	0.409525	0.316228	0.210629
AIS07074.1	870	2	2	39.53	6.395	6.395	gi|692330873	protein CsuB	1	6.72977	0.240635	16.9044	0.136895	4.36516	0.315301
AIS06698.1	871	2	2	48.39	10.97	10.97	gi|692330497	MarR family transcriptional regulator	1	0.724436	0.470351	0.847227	0.72287	0.698232	0.513882
AIS06359.1	872	2	2	48.11	13.21	13.21	gi|692330158	iron-sulfur cluster assembly protein	1	0.990832	0.471448	0.990832	0.82539	0.990832	0.543714
AIS05623.1	873	2	2	18.33	6.25	6.25	gi|692329422	septum site-determining protein MinC	1	1.10662	0.801859	1.14815	0.659348	1.10662	0.723494
AIS04835.1	874	2	2	41.94	12.1	12.1	gi|692328634	hypothetical protein	2	0.744732	0.544387	0.731139	0.597983	1.07647	0.752316
AIS07847.1	875	2	2	22.54	10.56	10.56	gi|692331646	peptidase	2	0.724436	0.988315	1.00925	0.575237	0.92045	0.729885
AIS06981.1	876	2	2	70.83	36.11	36.11	gi|692330780	hypothetical protein	1	0.20893	0.159561	0.131826	0.123023	0.322107	0.214739
AIS06324.1	877	2	2	28.1	14.88	14.88	gi|692330123	membrane protein	1	1.55597	0.819686	1.22462	0.514147	1.72187	0.923043
AIS06316.1	878	2	2	17.68	7.576	7.576	gi|692330115	product="6-carboxy-5,6,7,8-tetrahydropterin synthase	1	0.879023	0.718118	0.559758	0.307112	0.758578	0.524146
AIS06288.1	879	2	2	43.14	15.69	15.69	gi|692330087	ArsR family transcriptional regulator	1	1.99526	0.570922	0.301995	0.415439	1.85353	0.611179
AIS05888.1	880	2	2	52.78	15.28	15.28	gi|692329687	hypothetical protein	1	0.501187	0.331002	0.440555	0.285722	0.737904	0.593784
AIS07717.1	881	2	2	22.81	12.28	12.28	gi|692331516	alkylphosphonate utilization protein	1	0.280543	0.193919	10	0.107017	0.654636	0.485896
AIS04817.1	882	2	2	33.33	16.09	16.09	gi|692328616	transcriptional repressor RcnR to maintain nickel and cobalt homeostasis	1	1.01859	0.959185	1.05682	0.729692	0.928966	0.978338
AIS06507.1	883	2	2	31.91	15.96	15.96	gi|692330306	pyrroloquinoline quinone biosynthesis protein PqqD	1	0.625173	0.450416	0.265461	0.183722	0.57544	0.399545
AIS06409.1	884	2	2	37.08	31.46	13.48	gi|692330208	signal peptide protein	1	4.48745	0.161341	4.32514	0.164981	4.96592	0.151707
AIS06344.1	885	2	2	31.97	9.836	9.836	gi|692330143	hypothetical protein	1	0.772681	0.638904	0.544503	0.367411	0.963829	0.950035
AIS08019.1	886	2	2	18.11	7.874	7.874	gi|692331818	endoribonuclease	1	1.05682	0.376067	1.10662	0.440689	1.09648	0.358519
AIS06754.1	887	2	2	25.49	14.71	14.71	gi|692330553	Rieske	1	7.24436	0.250214	1.65959	0.716913	6.54636	0.261888
AIS04970.1	888	2	2	24.69	13.58	13.58	gi|692328769	ATP synthase subunit C	2	1.18032	0.42324	0.870964	0.338031	1.27057	0.456485
AIS05744.1	889	2	2	14.81	14.81	14.81	gi|692329543	rubredoxin	1	1.5417	0.910066	0.613762	0.573635	0.283139	0.45035
AIS05241.1	890	2	2	11.94	11.94	11.94	gi|692329040	biopolymer transporter ExbD	1	0.343558	0.217406	0.253513	0.175435	0.787046	0.659909
AIS07810.1	891	2	2	19.27	19.27	19.27	gi|692331609	preprotein translocase subunit YajC	1	0.794328	0.673317	0.794328	0.676559	0.501187	0.332063
AIS07710.1	892	2	2	10.83	10.83	10.83	gi|692331509	chemotaxis protein CheY	1	1.48594	0.486152	1.28233	0.62612	1.04713	0.912097
AIS06425.1	893	1.77	2	48.15	14.81	14.81	gi|692330224	transcriptional regulator	1	0.387258	0.252032	0.2208	0.162536	0.194089	0.150379
AIS05644.1	894	1.77	2	18.4	11.2	11.2	gi|692329443	lactoylglutathione lyase	1	0.119124	0.116546	0.18197	0.144639	0.331131	0.218897
AIS05943.1	895	1.47	1.47	66.53	10.08	10.08	gi|692329742	sugar ABC transporter ATP-binding protein	1	0.554626	0.381264	0.765597	0.63796	0.487529	0.29389
AIS05324.1	896	1.47	1.47	52.69	8.383	5.389	gi|692329123	tRNA-dihydrouridine synthase A	1	2.14783	0.298106	2.99226	0.216733	2.53513	0.251282
